# Supplementary material for: An Overview of Mapping Quantitative Trait Loci in Peanut (Arachis hypogaea L.)
Source: Genes (Basel). 2023 May 28;14(6):1176. doi: 10.3390/genes14061176 (PMC10298601; doi:10.3390/genes14061176)
Supplement: Supplementary file 1 [file genes-14-01176-s001.zip]

Archive with 1 entries (1 files):
- genes-2376914-supplementary.xlsx
