# Supplementary material for: An Overview of Mapping Quantitative Trait Loci in Peanut (Arachis hypogaea L.)
Source: Genes (Basel). 2023 May 28;14(6):1176. doi: 10.3390/genes14061176 (PMC10298601; doi:10.3390/genes14061176)
Supplement: Supplementary file 1 [file genes-14-01176-s001.zip › genes-2376914-supplementary.xlsx]

## Sheet: Sheet1
Number	Quality trait cat.	Quality traits	QTL Identified	Linkage Group	Marker interval	Marker1	Marker2	Position-Marker1	Position-Marker2	Position Peak	PVE_R2(%)_Main	PVE_R2(%)	Additivity-value	LOD-Main	Population Type	Crossed	markers	References
1	Protein content	Protein content	QTL.01	A03	TC1D12-TC9B08	TC1D12	TC9B08	35.8	56.3	36	4	4	-0.594	3.3	RIL	TG26 × GPBD4	SSR	Sarvamangala et al,2011
2	Protein content	Protein content	QTL.02	A04	TC2E05-TC3E02	TC2E05	TC3E02	37.7	56.8	56	10.2	10.2	0.03	3.62	RIL	TG26 × GPBD5	SSR	Sarvamangala et al,2011
3	Protein content	Protein content	QTL.03	A07	IPAHM395-TC2C07	IPAHM395	TC2C07	41.4	110.1	110	3.9	3.9	-0.609	2.87	RIL	TG26 × GPBD6	SSR	Sarvamangala et al,2011
4	Protein content	Protein content	QTL.04	A08	TC2B09-RN16F05	TC2B09	RN16F05	4.8	36.1	24	1.5	1.5	-0.552	2.89	RIL	TG26 × GPBD7	SSR	Sarvamangala et al,2011
5	Protein content	Protein content	QTL.05	A01	TC6H03-TC11A04	TC6H03	TC11A04	10	17.6	12	10.7	10.7	0.249	3.42	RIL	TG26 × GPBD8	SSR	Sarvamangala et al,2011
6	Protein content	Protein content	QTL.06	A06	TC1B02-IPAHM105	TC1B02	IPAHM105	36	103	28	7.1	7.1	0.053	3.04	RIL	TG26 × GPBD9	SSR	Sarvamangala et al,2011
7	Protein content	Protein content	QTL.07	A05	bin1572 -bin1581	bin1572	bin1581	0	0.5	0	23	0.8 -23.0	0.28	4.8	RIL	Yuhual15 x W1202	SNP	Sun et al,2021
8	Protein content	Protein content	QTL.08	A05	bin1572 -bin1581	bin1572	bin1581	0	0.5	0	23	0.8 -23.0	0.28	4.8	RIL	Yuhual15 x W1203	SNP	Sun et al,2021
9	Protein content	Protein content	QTL.09	A05	bin1572 -bin1581	bin1572	bin1581	0	0.5	0	23	0.8 -23.0	0.28	4.8	RIL	Yuhual15 x W1204	SNP	Sun et al,2021
10	Protein content	Protein content	QTL.10	A05	bin1790 -bin1791	bin1790	bin1791	42.9	42.9	42.9	2.72	2.72	0.2	3.6	RIL	Yuhual15 x W1205	SNP	Sun et al,2021
11	Protein content	Protein content	QTL.11	A08	bin2782 -bin2787	bin2782	bin2787	59.86	60.5	59.8	12.9	3.9 - 12.9	0.34	6.3	RIL	Yuhual15 x W1205	SNP	Sun et al,2021
12	Protein content	Protein content	QTL.12	A08	bin2782 -bin2787	bin2782	bin2787	59.86	60.5	59.8	12.9	3.9 - 12.9	0.34	6.3	RIL	Yuhual15 x W1205	SNP	Sun et al,2021
13	Protein content	Protein content	QTL.13	A05	bin1808 -bin 1812	bin1808	bin 1812	51.752	52.7	51.7	8.7	2.8 -8.7	0.22	4.4	RIL	Yuhual15 x W1206	SNP	Sun et al,2021
14	Protein content	Protein content	QTL.14	A08	bin2884-bin2885	bin2884	bin2885	97.998	98	97.9	4.6	4.2 - 4.6	0.28	5.6	RIL	Yuhual15 x W1207	SNP	Sun et al,2021
15	Protein content	Protein content	QTL.15	A08	bin2884 -bin2885	bin2884	bin2885	97.998	98	97.9	4.6	4.2 - 4.6	0.28	5.6	RIL	Yuhual15 x W1208	SNP	Sun et al,2021
16	Protein content	Protein content	QTL.16	A08	bin2896-bin2898	bin2896	bin2898	101.9	101.9	101.9	4	4	0.27	6.1	RIL	Yuhual15 x W1209	SNP	Sun et al,2021
17	Protein content	Protein content	QTL.17	B02	bin4065 -bin4066	bin4065	bin4066	39.7	39.7	39.7	5.45	5.45	-0.3	7.02	RIL	Yuhual15 x W1210	SNP	Sun et al,2021
18	Protein content	Protein content	QTL.18	B02	bin4067 -bin4068	bin4067	bin4068	40.6	40.6	40.6	3.49	3.49	-0.24	4.6	RIL	Yuhual15 x W1211	SNP	Sun et al,2021
19	Protein content	Protein content	QTL.19	B02	bin4078 -bin4079	bin4078	bin4079	46.547	47.2	46.5	6.6	2.2 - 6.6	-0.33	4	RIL	Yuhual15 x W1212	SNP	Sun et al,2021
20	Protein content	Protein content	QTL.20	B02	bin4078-bin4079	bin4078	bin4079	46.547	47.2	46.5	6.6	2.2 - 6.6	-0.33	4	RIL	Yuhual15 x W1213	SNP	Sun et al,2021
21	Protein content	Protein content	QTL.21	A08	bin2788 -bin2789	bin2788	bin2789	62.062	62.4	62	9.6	5.6 - 9.6	0.42	5.7	RIL	Yuhual15 x W1214	SNP	Sun et al,2021
22	Protein content	Protein content	QTL.22	A08	bin2788-bin2789	bin2788	bin2789	62.062	62.4	62	9.6	5.6 - 9.6	0.42	5.7	RIL	Yuhual15 x W1215	SNP	Sun et al,2021
23	Oil content	Oil content	QTL.01	A04	TC2E05-TC3E02	TC2E05	TC3E02	37.7	56.8	42	1.5	1.5	-0.99	3.01	RIL	TG26 × GPBD4	SSR	Sarvamangala et al,2011
24	Oil content	Oil content	QTL.02	A01	pPGSSeq7H6-IPAHM475	pPGSSeq7H6	IPAHM475	61.4	145.3	80	5.2	5.2	-0.434	3.2	RIL	TG26 × GPBD4	SSR	Sarvamangala et al,2011
25	Oil content	Oil content	QTL.03	A03	IPAHM103-PM36	IPAHM10	PM36	25.5	34	28	9.1	9.1	0.408	3.53	RIL	TG26 × GPBD4	SSR	Sarvamangala et al,2011
26	Oil content	Oil content	QTL.04	A03	IPAHM103-PM36	IPAHM103	PM36	25.5	34	28	7.9	7.9	0.499	3.38	RIL	TG26 × GPBD4	SSR	Sarvamangala et al,2011
27	Oil content	Oil content	QTL.05	A08	TC2B09-RN16F05	TC2B09	RN16F05	4.8	36.1	6	6.8	6.8	-0.28	3.12	RIL	TG26 × GPBD4	SSR	Sarvamangala et al,2011
28	Oil content	Oil content	QTL.06	A05	GM1702-GM1878	GM1702	GM1878	0	23.8	0	10.2336	10.2336	-0.26259	9.27259	RIL	SunOleic 97R × NC94022	SSR	Pandey et al,2014
29	Oil content	Oil content	QTL.07	A08	TC1E07-TC1E05	TC1E07	TC1E05	0	7.2	0	3.0259	3.0259	0.593897	3.01652	RIL	SunOleic 97R × NC94022	SSR	Pandey et al,2014
30	Oil content	Oil content	QTL.08	B04	TC4F12-GM1959	TC4F12	GM1959	23.9	31.1	29.3	4.0094	4.0094	-0.69075	3.01003	RIL	SunOleic 97R × NC94022	SSR	Pandey et al,2014
31	Oil content	Oil content	QTL.09	B08	Seq2A06-Ah1	Seq2A06	Ah1	19.8	38.1	19.8	3.3338	3.3338	-0.630299	3.23954	RIL	SunOleic 97R × NC94022	SSR	Pandey et al,2014
32	Oil content	Oil content	QTL.10	A07	RN34A10-GNB876	RN34A10	GNB876	12.4	32.4	12.4	4.8516	4.8516	-4.44346	3.68449	RIL	SunOleic 97R × NC94022	SSR	Pandey et al,2014
33	Oil content	Oil content	QTL.11	B03	GNB278-SC1003E10-2	GNB278	SC1003E10-2	34.7	62.8	34.7	3.0686	3.0686	3.5333	2.84881	RIL	SunOleic 97R × NC94022	SSR	Pandey et al,2014
34	Oil content	Oil content	QTL.12	A03	GNB817-'GM2215	GNB817	GM2215	14.2	21.8	14.2	4.4843	4.4843	0.834426	2.80687	RIL	Tifrunner × GT-C20	SSR	Pandey et al,2014
35	Oil content	Oil content	QTL.13	A01	AHGS0729-2-TC23F04-1	AHGS0729-2	TC23F04-1	0	29.7	0	6.1646	6.1646	-0.5708	3.5299	RIL	Tifrunner × GT-C20	SSR	Pandey et al,2014
36	Oil content	Oil content	QTL.14	A06	TC4C11-GA21	TC4C11	GA21	46.7	98.7	46.7	6.8358	6.8358	-0.60079	4.27181	RIL	Tifrunner × GT-C20	SSR	Pandey et al,2014
37	Oil content	Oil content	QTL.15	A08	GM2788-TC3B04	GM2788	TC3B04	41.2	42.9	41.2	3.93	3.93	-0.45953	2.53357	RIL	Tifrunner × GT-C20	SSR	Pandey et al,2014
38	Oil content	Oil content	QTL.16	B06	AHGS0369-AHGS0590	AHGS0369	AHGS0590	31.8	40.3	31.8	4.6717	4.6717	0.48424	3.23028	RIL	Tifrunner × GT-C20	SSR	Pandey et al,2014
39	Oil content	Oil content	QTL.17	B07	GA24-1-Seq15C10	GA24-1	Seq15C10	94.2	121.9	94.2	9.1255	9.1255	0.688979	5.51252	RIL	Tifrunner × GT-C20	SSR	Pandey et al,2014
40	Oil content	Oil content	QTL.18	B08	GM2690-1-IPAHM606	GM2690-1	IPAHM606	34.7	50.3	34.7	14.0696	14.0696	0.857849	8.00104	RIL	Tifrunner × GT-C20	SSR	Pandey et al,2014
41	Oil content	Oil content	QTL.19	B03	pPGSseq14C11			126.31	126.31	126.31	14.36	14.36	0.32	3.9	F2	Zhonghua 10 × ICG12625	SSR	Huang et al, 2015
42	Oil content	Oil content	QTL.20	A06	TC7A02			9.2	9.2	9.2	0.21	0.21		4.7	BC3F6	amphidiploid ‘’TxAG-6 ‘’ x ‘’Florunner’’	SSR	Wilson et al,2017
43	Oil content	Oil content	QTL.21	A06	TC7A02			9.2	9.2	9.2	0.18	0.18		3.9	BC3F6	amphidiploid ‘’TxAG-6 ‘’ x ‘’Florunner’’	SSR	Wilson et al,2017
44	Oil content	Oil content	QTL.22	A06	TC7A02			9.2	9.2	9.2	0.17	0.17		3.7	BC3F6	amphidiploid ‘’TxAG-6 ‘’ x ‘’Florunner’’	SSR	Wilson et al,2017
45	Oil content	Oil content	QTL.23	A05	Gi620			105.9	105.9	105.9	0.31	0.31		7.4	BC3F6	amphidiploid ‘’TxAG-6 ‘’ x ‘’Florunner’’	SSR	Wilson et al,2017
46	Oil content	Oil content	QTL.24	A05	PM36			105.9	105.9	105.9	0.16	0.16		3.4	BC3F6	amphidiploid ‘’TxAG-6 ‘’ x ‘’Florunner’’	SSR	Wilson et al,2017
47	Oil content	Oil content	QTL.25	A02	Ah5507- Ah5719	Ah5507	Ah5719	145	149	145	10.4	10.4		4.8	F2	ICGV 07368 × ICGV 06420	SSR	Shasidhar et al,2017
48	Oil content	Oil content	QTL.26	B09	Ah6243- Ah5482	Ah6243	Ah5482	44	49	44	8.4	8.4		3.8	F2	ICGV 07368 × ICGV 06421	SSR	Shasidhar et al,2017
49	Oil content	Oil content	QTL.27	B09	Ah3119- Ah3720	Ah3119	Ah3720	123	125	123	7.8	7.8		3	F2	ICGV 07368 × ICGV 06422	SSR	Shasidhar et al,2017
50	Oil content	Oil content	QTL.28	A08	Ah5698- Ah4509	Ah5698	Ah4509	42	43	42	7	7		3.4	F2	ICGV 07368 × ICGV 06423	SSR	Shasidhar et al,2017
51	Oil content	Oil content	QTL.29	A10	Ah3864- Ah2573	Ah3864	Ah2573	11.6	20	11.6	22.1	22.1		13.2	F2	ICGV 07368 × ICGV 06424	SSR	Shasidhar et al,2017
52	Oil content	Oil content	QTL.30	B03	Ah2442- Ah2505	Ah2442	Ah2505	69	72	69	5.6	5.6		4.4	F2	ICGV 07368 × ICGV 06425	SSR	Shasidhar et al,2017
53	Oil content	Oil content	QTL.31	B06	Ah5187- Ah6281	Ah5187	Ah6281	33	337	33	6.2	6.2		4.6	F2	ICGV 07368 × ICGV 06426	SSR	Shasidhar et al,2017
54	Oil content	Oil content	QTL.32	B06	Ahs3239- Ah6312	Ahs3239	Ah6312	43	48	43	7.1	7.1		4.4	F2	ICGV 07368 × ICGV 06427	SSR	Shasidhar et al,2017
55	Oil content	Oil content	QTL.33	A04	AhMXZ28711-AhMXZ257725	AhMXZ28711	AhMXZ257725	1.7	1.7	1.7	6.51	6.51	-0.4	3.31	RIL	Xuhual13 X Zhonghua6	SNP	Liu et al,2020
56	Oil content	Oil content	QTL.34	A05	AhEXZ406582-AhEXZ421090	AhEXZ406582	AhEXZ421090	2	2	2	7.32	7.32	-0.47	3.79	RIL	Xuhual13 X Zhonghua6	SNP	Liu et al,2020
57	Oil content	Oil content	QTL.35	A08	AhMXZ190701-AhEXZ283046	AhMXZ190701	AhEXZ283046	0	3.7	0	10.14	10.14	0.59	4.83	RIL	Xuhual13 X Zhonghua6	SNP	Liu et al,2020
58	Oil content	Oil content	QTL.36	A08	AhMXZ190701-AhEXZ283046	AhMXZ190701	AhEXZ283046	0	3.7	0	27.19	27.19	0.83	4.83	RIL	Xuhual13 X Zhonghua6	SNP	Liu et al,2020
59	Oil content	Oil content	QTL.37	A08	AhMXZ190701-AhEXZ283046	AhMXZ190701	AhEXZ283046	0	3.7	0	13.89	13.89	0.65	4.83	RIL	Xuhual13 X Zhonghua6	SNP	Liu et al,2020
60	Oil content	Oil content	QTL.38	A08	AhEXZ21087-AhEXZ259735	AhEXZ21087	AhEXZ259735	12.7	19.9	12.7	19.2	19.2	0.7	9.83	RIL	Xuhual13 X Zhonghua6	SNP	Liu et al,2020
61	Oil content	Oil content	QTL.39	B05	AhEXZ407027-AhMXZ297422	AhEXZ407027	AhMXZ297422	1.6	1.6	1.6	6.91	6.91	-0.42	4.03	RIL	Xuhual13 X Zhonghua6	SNP	Liu et al,2020
62	Oil content	Oil content	QTL.40	B05	AhEXZ248401-AhEXZ172745	AhEXZ248401	AhEXZ172745	1	1	1	6.39	6.39	-0.4	3.32	RIL	Xuhual13 X Zhonghua6	SNP	Liu et al,2020
63	Oil content	Oil content	QTL.41	B06	AhEXZ86078-AhEXZ351422	AhEXZ86078	AhEXZ351422	0.8	0.8	0.8	6.07	6.07	0.43	2.82	RIL	Xuhual13 X Zhonghua6	SNP	Liu et al,2020
64	Oil content	Oil content	QTL.42	A05	bin1572 -bin1581	bin1572	bin1581	0	0.5	0	22.7	9.6-22.7	-0.65	13.6	RIL	Yuhual15 and W1202	SNP	Sun et al,2021
65	Oil content	Oil content	QTL.43	A05	bin1572 -bin1581	bin1572	bin1581	0	0.5	0	22.7	9.6-22.7	-0.65	13.6	RIL	Yuhual15 x W1202	SNP	Sun et al,2021
66	Oil content	Oil content	QTL.44	A05	bin1572 -bin1581	bin1572	bin1581	0	0.5	0	22.7	9.6-22.7	-0.65	13.6	RIL	Yuhual15 x W1202	SNP	Sun et al,2021
67	Oil content	Oil content	QTL.45	A05	bin1572 -bin1581	bin1572	bin1581	0	0.5	0	22.7	9.6-22.7	-0.65	13.6	RIL	Yuhual15 x W1202	SNP	Sun et al,2021
68	Oil content	Oil content	QTL.46	A05	bin1802 -bin1803	bin1802	bin1803	48.248	48.6	48.2	9.8	5.2 -9.8	0.42	7.6	RIL	Yuhual15 x W1202	SNP	Sun et al,2021
69	Oil content	Oil content	QTL.47	A08	bin2782 -bin2787	bin2782	bin2787	59.86	60.5	59.8	12.9	3.9 - 12.9	-0.42	6.3	RIL	Yuhual15 x W1202	SNP	Sun et al,2021
70	Oil content	Oil content	QTL.48	A08	bin2782 -bin2787	bin2782	bin2787	59.86	60.5	59.8	12.9	3.9 - 12.9	-0.42	6.3	RIL	Yuhual15 x W1202	SNP	Sun et al,2021
71	Oil content	Oil content	QTL.49	A08	bin2782 -bin2787	bin2782	bin2787	59.86	60.5	59.8	12.9	3.9 - 12.9	-0.4	6.3	RIL	Yuhual15 x W1202	SNP	Sun et al,2021
72	Oil content	Oil content	QTL.50	A08	bin2788 -bin2789	bin2788	bin2789	62.062	62.4	62	9.6	5.6-9.6	-0.5	5.7	RIL	Yuhual15 x W1202	SNP	Sun et al,2021
73	Oil content	Oil content	QTL.51	B02	bin4060 -bin4061	bin4060	bin4061	36.337	37	36.3	4.1	3.0 - 4.1	0.37	4.4	RIL	Yuhual15 x W1202	SNP	Sun et al,2021
74	Oil content	Oil content	QTL.52	B02	bin4078 -bin4079	bin4078	bin4079	46.547	47.2	46.5	6.6	2.2 - 6.6	0.48	4	RIL	Yuhual15 x W1202	SNP	Sun et al,2021
75	Oil content	Oil content	QTL.53	B02	bin4078 -bin4079	bin4078	bin4079	46.547	47.2	46.5	6.6	2.2 - 6.6	0.48	4	RIL	Yuhual15 x W1202	SNP	Sun et al,2021
76	Oil content	Oil content	QTL.54	B02	bin4111 -bin4112	bin4111	bin4112	54.6	54.6	54.6	5.1	3.1 -5.1	0.46	4.1	RIL	Yuhual15 x W1202	SNP	Sun et al,2021
77	Oil content	Oil content	QTL.55	B04	bin5338 -bin5404	bin5338	bin5404	41.241	41.5	41.2	4.9	2.0 - 4.9	-0.38	4.2	RIL	Yuhual15 x W1202	SNP	Sun et al,2021
78	Oil content	Oil content	QTL.56	B04	bin5413 -bin5416	bin5413	bin5416	42.2	42.2	42.2	7.41	7.41	-0.58	10.72	RIL	Yuhual15 x W1202	SNP	Sun et al,2021
79	Oil content	Oil content	QTL.57	B04	bin5428 -bin5438	bin5428	bin5438	43.143	43.4	43.1	8.2	3.28 - 8.2	-0.39	4.2	RIL	Yuhual15 x W1202	SNP	Sun et al,2021
80	Oil content	Oil content	QTL.58	B04	bin5428 -bin5438	bin5428	bin5438	43.143	43.4	43.1	8.2	3.28 - 8.2	-0.39	4.2	RIL	Yuhual15 x W1202	SNP	Sun et al,2021
81	Oil content	Oil content	QTL.59	A01	AGGS2258-AHGA46532	AGGS2258	AHGA46532	61.81	61.81	61.81	5.77	5.77	-0.57	2.69	RIL	Zhonghua x ICG12625	SSR	Guo et al,2021
82	Oil content	Oil content	QTL.60	A02	AGGS0980-AGGS1566	AGGS0980	AGGS1566	89.91	89.91	89.91	9.89	9.89	-0.72	4.62	RIL	Zhonghua x ICG12625	SSR	Guo et al,2021
83	Oil content	Oil content	QTL.61	A05	Ad05A19681-pPGPseq3A4	Ad05A19681	pPGPseq3A4	143.21	143.21	143.21	13.44	13.44	-0.78	4.02	RIL	Zhonghua x ICG12625	SSR	Guo et al,2021
84	Oil content	Oil content	QTL.62	A08	PM54-AGGS1383	PM54	AGGS1383	9.41	9.41	9.41	10.03	10.03	-0.68	2.53	RIL	Zhonghua x ICG12625	SSR	Guo et al,2021
85	Oil content	Oil content	QTL.63	A09	AGGS2572-Ad09A3779	AGGS2572	Ad09A3779	31.1	32.6	32.21	9.91	9.91	-0.75	4.15	RIL	Zhonghua x ICG12625	SSR	Guo et al,2021
86	Oil content	Oil content	QTL.64	A09	AGGS2572-Ad09A3779	AGGS2572	Ad09A3779	31.1	32.6	31.21	5.34	5.34	-0.53	2.65	RIL	Zhonghua x ICG12625	SSR	Guo et al,2021
87	Oil content	Oil content	QTL.65	A09	AGGS2438-AGGS0285	AGGS2438	AGGS0285	37.51	37.51	37.51	9.41	9.41	-0.73	4.37	RIL	Zhonghua x ICG12625	SSR	Guo et al,2021
88	Oil content	Oil content	QTL.66	A09	AGGS1543-AGGS2380	AGGS1543	AGGS2380	40.91	40.91	40.91	8.47	8.47	-0.69	3.9	RIL	Zhonghua x ICG12625	SSR	Guo et al,2021
89	Oil content	Oil content	QTL.67	A10	AGGS1345-AHGS0684-1	AGGS1345	AHGS0684-1	39.91	39.91	39.91	8.18	8.18	0.66	3.92	RIL	Zhonghua x ICG12625	SSR	Guo et al,2021
90	Oil content	Oil content	QTL.68	A10	AHGA364880-AGGS0703	AHGA364880	AGGS0703	26.61	26.61	26.61	9.05	9.05	0.72	3.37	RIL	Zhonghua x ICG12625	SSR	Guo et al,2021
91	Oil content	Oil content	QTL.69	A10	TC4F10-AGGS1301	TC4F10	AGGS1301	32.01	32.01	32.01	7.32	7.32	0.65	3.37	RIL	Zhonghua x ICG12625	SSR	Guo et al,2021
92	Oil content	Oil content	QTL.70	A10	AHGS1386-A10A263	AHGS1386	A10A263	36.71	36.71	36.71	6.55	6.55	0.62	3	RIL	Zhonghua x ICG12625	SSR	Guo et al,2021
93	Oil content	Oil content	QTL.71	A10	pPGSseq12F7-AGGS0072	pPGSseq12F7	AGGS0072	42.01	42.01	42.01	6.13	6.13	0.59	2.79	RIL	Zhonghua x ICG12625	SSR	Guo et al,2021
94	Oil content	Oil content	QTL.72	B04	AGGS1102-AGGS2135-1	AGGS1102	AGGS2135-1	9.51	9.51	9.51	7.32	7.32	-0.57	3.11	RIL	Zhonghua x ICG12625	SSR	Guo et al,2021
95	Oil content	Oil content	QTL.73	B06	AhTE0530- Ai06B29452	AhTE0530	Ai06B29452	69.4	73.3	73.31	13.51	13.51	-0.9	5.9	RIL	Zhonghua x ICG12625	SSR	Guo et al,2021
96	Oil content	Oil content	QTL.74	B06	AhTE0530- Ai06B29452	AhTE0530	Ai06B29452	69.4	73.3	73.31	22.59	22.59	-0.3	9.6	RIL	Zhonghua x ICG12625	SSR	Guo et al,2021
97	Oil content	Oil content	QTL.75	B10	Ai10B6334-AGGS2133-1	Ai10B6334	AGGS2133-1	19.3	19.6	19.61	12.55	12.55	0.85	5.64	RIL	Zhonghua x ICG12625	SSR	Guo et al,2021
98	Oil content	Oil content	QTL.76	B10	Ai10B6334-AGGS2133-1	Ai10B6334	AGGS2133-1	19.3	19.6	19.61	9.18	9.18	0.7	4.38	RIL	Zhonghua x ICG12625	SSR	Guo et al,2021
99	Oil content	Oil content	QTL.77	B10	AGGS2262-AHGS1626	AGGS2262	AHGS1626	22.61	22.61	22.61	11.81	11.81	0.83	5.17	RIL	Zhonghua x ICG12625	SSR	Guo et al,2021
100	Oil content	Oil content	QTL.78	B10	AHGS1602-AHGS2535	AHGS1602	AHGS2535	24.61	24.61	24.61	11.64	11.64	0.82	5.19	RIL	Zhonghua x ICG12625	SSR	Guo et al,2021
101	Oil content	Oil content	QTL.79	B10	AGGS1795-AHGS1795	AGGS1795	AHGS1795	26.3	26.5	26.31	11.45	11.45	0.84	5.07	RIL	Zhonghua x ICG12625	SSR	Guo et al,2021
102	Oil content	Oil content	QTL.80	B10	AGGS1795-AHGS1795	AGGS1795	AHGS1795	26.3	26.5	26.31	7.8	7.8	0.66	3.65	RIL	Zhonghua x ICG12625	SSR	Guo et al,2021
103	Oil quality	Oleic acid	QTL.01	A01	TC6H03-TC11A04	TC6H03	TC11A04	10	17.6	14	9.7	9.7	2.749	3.75	RIL	TG26 × GPBD4	SSR	Sarvamangala et al,2011
104	Oil quality	Oleic acid	QTL.02	A07	TC5A07-IPAHM395	TC5A07	IPAHM395	0	41.4	36	5.6	5.6	0.799	4.32	RIL	TG26 × GPBD4	SSR	Sarvamangala et al,2011
105	Oil quality	Oleic acid	QTL.03	A08	TC3A12-PM433	TC3A12	PM433	0	4.5	4	7.2	7.2	0.885	3.6	RIL	TG26 × GPBD4	SSR	Sarvamangala et al,2011
106	Oil quality	Oleic acid	QTL.04	A09	IPAHM372-ahFAD2A	IPAHM372	ahFAD2A	70	74.4	70	7.7647	7.7647	-6.45223	9.84765	RIL	SunOleic 97R × NC94022	SSR	Pandey et al,2014
107	Oil quality	Oleic acid	QTL.05	B02	PM45-2-Seq2G04	PM45-2	Seq2G04	50.5	55.6	50.5	1.5875	1.5875	-0.800735	2.73565	RIL	SunOleic 97R × NC94022	SSR	Pandey et al,2014
108	Oil quality	Oleic acid	QTL.06	B09	GM1840-ahFAD2B	GM1840	ahFAD2B	76	90.5	76	27.5419	27.5419	-2.75824	33.0909	RIL	SunOleic 97R × NC94022	SSR	Pandey et al,2014
109	Oil quality	Oleic acid	QTL.07	A05	GM1702-GM1878	GM1702	GM1878	0	23.8	0	2.6388	2.6388	4.55874	2.50114	RIL	SunOleic 97R × NC94022	SSR	Pandey et al,2014
110	Oil quality	Oleic acid	QTL.08	A07	RN34A10-GNB876	RN34A10	GNB876	12.4	32.4	12.4	3.3174	3.3174	-5.00389	2.77915	RIL	SunOleic 97R × NC94022	SSR	Pandey et al,2014
111	Oil quality	Oleic acid	QTL.09	A09	IPAHM372-ahFAD2A	IPAHM372	ahFAD2A	70	74.4	70	8.4034	8.4034	-8.6956	7.31604	RIL	SunOleic 97R × NC94022	SSR	Pandey et al,2014
112	Oil quality	Oleic acid	QTL.10	B09	GM1840-ahFAD2B	GM1840	ahFAD2B	76	90.5	76	25.5419	25.5419	-9.75824	13.0909	RIL	SunOleic 97R × NC94022	SSR	Pandey et al,2014
113	Oil quality	Oleic acid	QTL.11	B03	GNB278-SC1003E10-2	GNB278	SC1003E10-2	34.7	62.8	34.7	3.3751	3.3751	5.04058	3.34096	RIL	SunOleic 97R × NC94022	SSR	Pandey et al,2014
114	Oil quality	Oleic acid	QTL.12	A04	PM652-Seq18C05-2	PM652	Seq18C05-2	64.6	83	64.6	5.2756	5.2756	0.727584	3.64474	RIL	Tifrunner × GT-C20	SSR	Pandey et al,2014
115	Oil quality	Oleic acid	QTL.13	A05	GNB464-GA65	GNB464	GNB464-GA65	84.7	95.7	84.7	3.6341	3.6341	0.645094	3.08834	RIL	Tifrunner × GT-C20	SSR	Pandey et al,2014
116	Oil quality	Oleic acid	QTL.14	A09	GNB377-ahFAD2A	GNB377	ahFAD2A	79	89.4	79	28.9778	28.9778	4.09489	15.4396	RIL	Tifrunner × GT-C20	SSR	Pandey et al,2014
117	Oil quality	Oleic acid	QTL.15	B08	GM2690-1-IPAHM606	GM2690-1	IPAHM606	37.4	50.5	37.4	7.8218	7.8218	-2.25068	5.24179	RIL	Tifrunner × GT-C20	SSR	Pandey et al,2014
118	Oil quality	Oleic acid	QTL.16	A03	GM2027-GM1389	GM2027	GM1389	0	2.6	0	4.0645	4.0645	0.5736	4.29427	RIL	Tifrunner × GT-C20	SSR	Pandey et al,2014
119	Oil quality	Oleic acid	QTL.17	A04	TC7G10-PM652	TC7G10	PM652	51.3	64.6	51.3	6.4685	6.4685	0.95739	4.95187	RIL	Tifrunner × GT-C20	SSR	Pandey et al,2014
120	Oil quality	Oleic acid	QTL.18	A09	GNB377-ahFAD2A	GNB377	ahFAD2A	79	89	79	12.1328	12.1328	3.4933	10.8565	RIL	Tifrunner × GT-C20	SSR	Pandey et al,2014
121	Oil quality	Oleic acid	QTL.19	B04	TC5D06-GM1445	TC5D06	GM1445	26.1	40.9	26.1	5.0242	5.0242	-0.92908	2.5189	RIL	Tifrunner × GT-C20	SSR	Pandey et al,2014
122	Oil quality	Oleic acid	QTL.20	B08	GM2690-1-IPAHM606	GM2690-1	IPAHM606	37.4	50.5	37.4	4.3681	4.3681	-0.62854	3.96283	RIL	Tifrunner × GT-C20	SSR	Pandey et al,2014
123	Oil quality	Oleic acid	QTL.21	A09	TC5A06			12.4	12.4	12.4	0.16	0.16		3.5	BC3F6	amphidiploid ‘’TxAG-6 ‘’ x ‘’Florunner’’	SSR	Wilson et al,2017
124	Oil quality	Oleic acid	QTL.22	A09	TC5A06			12.4	12.4	12.4	0.15	0.15		3.2	BC3F6	amphidiploid ‘’TxAG-6 ‘’ x ‘’Florunner’’	SSR	Wilson et al,2017
125	Oil quality	Oleic acid	QTL.23	A05	TC1D12			50.7	50.7	50.7	0.13	0.13		2.8	BC3F6	amphidiploid ‘’TxAG-6 ‘’ x ‘’Florunner’’	SSR	Wilson et al,2017
126	Oil quality	Oleic acid	QTL.24	A05	TC1D12			50.7	50.7	50.7	0.17	0.17		3.7	BC3F6	amphidiploid ‘’TxAG-6 ‘’ x ‘’Florunner’’	SSR	Wilson et al,2017
127	Oil quality	Oleic acid	QTL.25	A05	Gi620			105.9	105.9	105.9	0.15	0.15		105.9	BC3F6	amphidiploid ‘’TxAG-6 ‘’ x ‘’Florunner’’	SSR	Wilson et al,2017
128	Oil quality	Oleic acid	QTL.26	A09	Ah3819- FAD2A	Ah3819	FAD2A	13	24	13	17.4	17.4		20.3	F2	ICGV 06420 × SunOleic 95R	SSR	Shasidhar et al,2017
129	Oil quality	Oleic acid	QTL.27	A09	Ah5452- Ah6158	Ah5452	Ah6158	76	77	76	34.2	34.2		25.2	F2	ICGV 06420 × SunOleic 95R	SSR	Shasidhar et al,2017
130	Oil quality	Oleic acid	QTL.28	B09	FAD2B- Ah3931	FAD2B	Ah3931	82	87	82	33.8	33.8		36.1	F2	ICGV 06420 × SunOleic 95R	SSR	Shasidhar et al,2017
131	Oil quality	Oleic acid	QTL.29	B09	Marker2575339- Marker2379598	Marker2575339	Marker2379598	116.5	119.5	118	53.99	53.99	-0.09	24.85	RIL	Huayu28 and P76	SSR ad SNP	Hu et al,2018
132	Oil quality	Oleic acid	QTL.30	A09	Marker4391589- Marker4463600	Marker4391589	Marker4463600	61.5	62.5	62	7.91	7.91	-0.04	5.16	RIL	Huayu28 and P76	SSR ad SNP	Hu et al,2018
133	Oil quality	Oleic acid	QTL.31	A10	Marker3051079- Marker3146388	Marker3051079	Marker3146388	36.5	43.5	42	3.78	3.78	-0.02	2.62	RIL	Huayu28 and P76	SSR ad SNP	Hu et al,2018
134	Oil quality	Oleic acid	QTL.32	B09	Marker2575339- Marker2379598	Marker2575339	Marker2379598	116.5	119.5	118	55.29	55.29	-0.09	28.19	RIL	Huayu28 and P76	SSR ad SNP	Hu et al,2018
135	Oil quality	Oleic acid	QTL.33	A09	Marker4391589- Marker4463600	Marker4391589	Marker4463600	61.5	62.5	62	10.44	10.44	-0.04	7.58	RIL	Huayu28 and P76	SSR ad SNP	Hu et al,2018
136	Oil quality	Oleic acid	QTL.34	B09	Marker2575339- Marker2379598	Marker2575339	Marker2379598	116.5	119.5	118	57.6	57.6	0	31.85	RIL	Huayu28 and P76	SSR ad SNP	Hu et al,2018
137	Oil quality	Oleic acid	QTL.35	A09	Marker4391589- Marker4463600	Marker4391589	Marker4463600	61.5	62.5	62	10.68	10.68	-0.4	8.73	RIL	Huayu28 and P76	SSR ad SNP	Hu et al,2018
138	Oil quality	Oleic acid	QTL.36	A10	Marker3051079- Marker3146388	Marker3051079	Marker3146388	33.5	43.5	42	3.68	3.68	-0.02	3.33	RIL	Huayu28 and P76	SSR ad SNP	Hu et al,2018
139	Oil quality	Oleic acid	QTL.37	B09	Marker2575339- Marker2379598	Marker2575339	Marker2379598	116.5	119.5	118	51.78	51.78	0	23.67	RIL	Huayu28 and P76	SSR ad SNP	Hu et al,2018
140	Oil quality	Oleic acid	QTL.38	A09	Marker4391589- Marker4463600	Marker4391589	Marker4463600	61.5	62.5	62	8.74	8.74	-0.04	5.6	RIL	Huayu28 and P76	SSR ad SNP	Hu et al,2018
141	Oil quality	Oleic acid	QTL.39	B09	Marker2575339- Marker2379598	Marker2575339	Marker2379598	116.5	119.5	118	57.44	57.44	0	32.64	RIL	Huayu28 and P76	SSR ad SNP	Hu et al,2018
142	Oil quality	Oleic acid	QTL.40	A09	Marker4391589- Marker4463600	Marker4391589	Marker4463600	61.5	62.5	62	8.6	8.6	-0.04	7.53	RIL	Huayu28 and P76	SSR ad SNP	Hu et al,2018
143	Oil quality	Oleic acid	QTL.41	A03	IPAHM-103- Marker4016934	IPAHM-103	Marker4016934	118.5	128.5	124	3.98	3.98	-0.03	3.42	RIL	Huayu28 and P76	SSR ad SNP	Hu et al,2018
144	Oil quality	Oleic acid	QTL.42	A04	Marker5056376- Marker5054465	Marker5056376	Marker5054465	0	2.5	0	3.05	3.05	-0.02	2.93	RIL	Huayu28 and P76	SSR ad SNP	Hu et al,2018
145	Oil quality	Oleic acid	QTL.43	B09	Marker2575339- Marker2379598	Marker2575339	Marker2379598	116.5	119.5	118	46.15	46.15	0	18.28	RIL	Huayu28 and P76	SSR ad SNP	Hu et al,2018
146	Oil quality	Oleic acid	QTL.44	A09	Marker4391589- Marker4463600	Marker4391589	Marker4463600	60.5	63.5	62	13.12	13.12	-0.05	6.92	RIL	Huayu28 and P76	SSR ad SNP	Hu et al,2018
147	Oil quality	Oleic acid	QTL.45	B09	Marker2575339- Marker2379598	Marker2575339	Marker2379598	116.5	119.5	118	55.66	55.66	0	30.44	RIL	Huayu28 and P76	SSR ad SNP	Hu et al,2018
148	Oil quality	Oleic acid	QTL.46	A09	Marker4391589- Marker4463600	Marker4391589	Marker4463600	60.5	63.5	62	10.46	10.46	-0.04	8.41	RIL	Huayu28 and P76	SSR ad SNP	Hu et al,2018
149	Oil quality	Oleic acid	QTL.47	A03	IPAHM-103- Marker4016934	IPAHM-103	Marker4016934	118.5	128.5	124	4.63	4.63	-0.03	3.63	RIL	Huayu28 and P76	SSR ad SNP	Hu et al,2018
150	Oil quality	Oleic acid	QTL.48	A05	bin1572 -bin1581	bin1572	bin1581	0	0.5	0	23	0.8 -23.0	0.95	4.8	RIL	Yuhual15 x W1202	SNP	Sun et al,2021
151	Oil quality	Oleic acid	QTL.49	A05	bin1572 -bin1581	bin1572	bin1581	0	0.5	0	23	0.8 -23.0	0.95	4.8	RIL	Yuhual15 x W1202	SNP	Sun et al,2021
152	Oil quality	Oleic acid	QTL.50	A05	bin1601 -bin1602	bin1601	bin1602	7.3	7.3	7.3	5.41	5.41	0.96	8.25	RIL	Yuhual15 x W1202	SNP	Sun et al,2021
153	Oil quality	Oleic acid	QTL.51	A05	bin1808 -1812	bin1808	bin812	51.7	52.7	51.7	4.7	2.8 -8.7	0.25	4.4	RIL	Yuhual15 x W1202	SNP	Sun et al,2021
154	Oil quality	Oleic acid	QTL.52	A05	bin1817 -bin1824	bin1817	bin1824	55.3	56.8	55.3	15.2	0.3 -15.2	-1.3	5.1	RIL	Yuhual15 x W1202	SNP	Sun et al,2021
155	Oil quality	Oleic acid	QTL.53	A05	bin1817 -bin1824	bin1817	bin1824	55.3	56.8	55.3	15.2	0.3 -15.2	-0.73	5.1	RIL	Yuhual15 x W1202	SNP	Sun et al,2021
156	Oil quality	Oleic acid	QTL.54	A05	bin1817 -bin1824	bin1817	bin1824	55.3	56.8	55.3	15.2	0.3 -15.2	-0.73	5.1	RIL	Yuhual15 x W1202	SNP	Sun et al,2021
157	Oil quality	Oleic acid	QTL.55	A05	bin1852 -bin1853	bin1852	bin1853	66.4	66.4	66.4	3.14	3.14	0.73	4.92	RIL	Yuhual15 x W1202	SNP	Sun et al,2021
158	Oil quality	Oleic acid	QTL.56	B02	bin4076 -bin4077	bin4076	bin4077	45	45	45	4.9	1.3 -4.9	0.73	3.8	RIL	Yuhual15 x W1202	SNP	Sun et al,2021
159	Oil quality	Oleic acid	QTL.57	B02	bin4076 -bin4077	bin4076	bin4077	45	45	45	4.9	1.3 -4.9	0.73	3.8	RIL	Yuhual15 x W1202	SNP	Sun et al,2021
160	Oil quality	Oleic acid	QTL.58	B04	bin4971 -bin4972	bin4971	bin4972	28	28	28	2.24	2.24	-0.62	3.53	RIL	Yuhual15 x W1202	SNP	Sun et al,2021
161	Oil quality	Linoleic acid	QTL.01	A01	TC6H03-TC11A04	TC6H03	TC11A04	10	17.6	14	9	9	-2.28	3.04	RIL	TG26 × GPBD4	SSR	Sarvamangala et al,2011
162	Oil quality	Linoleic acid	QTL.02	A07	TC5A07-IPAHM395	TC5A07	IPAHM395	0	41.4	32	5.1	5.1	-0.665	4.84	RIL	TG26 × GPBD4	SSR	Sarvamangala et al,2011
163	Oil quality	Linoleic acid	QTL.03	A08	TC3A12-PM433	TC3A12	PM433	0	4.5	4	7.2	7.2	-0.64	5.06	RIL	TG26 × GPBD4	SSR	Sarvamangala et al,2011
164	Oil quality	Linoleic acid	QTL.04	A09	IPAHM372-ahFAD2A	IPAHM372	ahFAD2A	70	74.4	70	7.9747	7.9747	5.23677	9.72297	RIL	SunOleic 97R × NC94022	SSR	Pandey et al,2014
165	Oil quality	Linoleic acid	QTL.05	B02	PM45-2-Seq2G04	PM45-2	Seq2G04	50.5	55.6	50.5	1.4618	1.4618	0.45432	2.6386	RIL	SunOleic 97R × NC94022	SSR	Pandey et al,2014
166	Oil quality	Linoleic acid	QTL.06	B09	GM1840-ahFAD2B	GM1840	ahFAD2B	76	90.5	76	28.219	28.219	0.877842	32.4098	RIL	SunOleic 97R × NC94022	SSR	Pandey et al,2014
167	Oil quality	Linoleic acid	QTL.07	A07	RN34A10-GNB876	RN34A10	GNB876	12.4	32.4	12.4	3.5535	3.5535	-2.7694	3.15979	RIL	SunOleic 97R × NC94022	SSR	Pandey et al,2014
168	Oil quality	Linoleic acid	QTL.08	A09	IPAHM372-ahFAD2A	IPAHM372	ahFAD2A	70	74.4	70	5.764	5.764	4.28588	2.65832	RIL	SunOleic 97R × NC94022	SSR	Pandey et al,2014
169	Oil quality	Linoleic acid	QTL.09	B04	GM1445-Seq15C12-1	GM1445	Seq15C12-1	56.3	68.2	56.3	2.6176	2.6176	-2.34093	2.536	RIL	SunOleic 97R × NC94022	SSR	Pandey et al,2014
170	Oil quality	Linoleic acid	QTL.10	B09	GM1840-ahFAD2B	GM1840	ahFAD2B	76	90.5	76	22.9627	22.9627	6.85235	4.94999	RIL	SunOleic 97R × NC94022	SSR	Pandey et al,2014
171	Oil quality	Linoleic acid	QTL.11	A04	PM652-Seq18C05-2	PM652	Seq18C05-2	64.6	83	64.6	6.2864	6.2864	-0.553038	4.89483	RIL	Tifrunner × GT-C20	SSR	Pandey et al,2014
172	Oil quality	Linoleic acid	QTL.12	A08	GM2788-TC3B04	GM2788	TC3B04	41.2	42.9	41.2	6.5866	6.5866	0.585847	5.05685	RIL	Tifrunner × GT-C20	SSR	Pandey et al,2014
173	Oil quality	Linoleic acid	QTL.13	A09	GNB377-ahFAD2A	GNB377	ahFAD2A	79	89.4	79	25.4947	25.4947	-3.9958	15.8012	RIL	Tifrunner × GT-C20	SSR	Pandey et al,2014
174	Oil quality	Linoleic acid	QTL.14	B08	GM2690-1-IPAHM606	GM2690-1	IPAHM606	37.4	50.5	37.4	8.9468	8.9468	0.87323	6.76991	RIL	Tifrunner × GT-C20	SSR	Pandey et al,2014
175	Oil quality	Linoleic acid	QTL.15	B10	AC3F07-AHS0161	AC3F07	AHS0161	79	99	79	3.9105	3.9105	-0.234958	3.72106	RIL	Tifrunner × GT-C20	SSR	Pandey et al,2014
176	Oil quality	Linoleic acid	QTL.16	A03	GM2027-GM1389	GM2027	GM1389	0	2.6	0	4.4733	4.4733	-0.42736	4.48104	RIL	Tifrunner × GT-C20	SSR	Pandey et al,2014
177	Oil quality	Linoleic acid	QTL.17	A04	TC7G10-PM652	TC7G10	PM652	51.3	64.6	51.3	6.5455	6.5455	-0.703574	4.8205	RIL	Tifrunner × GT-C20	SSR	Pandey et al,2014
178	Oil quality	Linoleic acid	QTL.18	A09	GNB377-ahFAD2A	GNB377	ahFAD2A	79	89.4	79	11.9791	11.9791	-3.02269	10.1478	RIL	Tifrunner × GT-C20	SSR	Pandey et al,2014
179	Oil quality	Linoleic acid	QTL.19	B08	GM2690-1-IPAHM606	GM2690-1	IPAHM606	37.4	50.5	37.4	4.7715	4.7715	0.475983	4.51929	RIL	Tifrunner × GT-C20	SSR	Pandey et al,2014
180	Oil quality	Linoleic acid	QTL.20	A05	TC1D12			50.7	50.7	50.7	0.25	0.25		5.7	BC3F6	amphidiploid ‘’TxAG-6 ‘’ x ‘’Florunner’’	SSR	Wilson et al,2017
181	Oil quality	Linoleic acid	QTL.21	A05	TC1D12			50.7	50.7	50.7	0.17	0.17		3.7	BC3F6	amphidiploid ‘’TxAG-6 ‘’ x ‘’Florunner’’	SSR	Wilson et al,2017
182	Oil quality	Linoleic acid	QTL.22	A09	TC5A06			12.4	12.4	12.4	0.26	0.26		5.9	BC3F6	amphidiploid ‘’TxAG-6 ‘’ x ‘’Florunner’’	SSR	Wilson et al,2017
183	Oil quality	Linoleic acid	QTL.23	A09	Ah3819- FAD2A	Ah3819	FAD2A	13	24	13	19.5	19.5		6.2	F2	ICGV 07368 × ICGV 06425	SSR	Shasidhar et al,2017
184	Oil quality	Linoleic acid	QTL.24	A09	Ah5853- Ahs6334II	Ah5853	Ahs6334II	99	107	99	12.1	12.1		4	F2	ICGV 07368 × ICGV 06425	SSR	Shasidhar et al,2017
185	Oil quality	Linoleic acid	QTL.25	B09	FAD2B- Ah3931	FAD2B	Ah3931	82	87	82	41	41		22.4	F2	ICGV 07368 × ICGV 06425	SSR	Shasidhar et al,2017
186	Oil quality	Linoleic acid	QTL.26	B09	Marker2575339- Marker2379598	Marker2575339	Marker2379598	116.5	119.5	118	53.93	53.93	0.08	24.68	RIL	Huayu28 and P76	SSR ad SNP	Hu et al,2018
187	Oil quality	Linoleic acid	QTL.27	A09	Marker4391589- Marker4463600	Marker4391589	Marker4463600	61.5	62.5	62	7.36	7.36	0.03	4.79	RIL	Huayu28 and P76	SSR ad SNP	Hu et al,2018
188	Oil quality	Linoleic acid	QTL.28	A10	Marker3051079- Marker3146388	Marker3051079	Marker3146388	36.5	43.5	42	3.94	3.94	0.02	2.71	RIL	Huayu28 and P76	SSR ad SNP	Hu et al,2018
189	Oil quality	Linoleic acid	QTL.29	B09	Marker2575339- Marker2379598	Marker2575339	Marker2379598	116.5	119.5	118	54.87	54.87	0.08	27.4	RIL	Huayu28 and P76	SSR ad SNP	Hu et al,2018
190	Oil quality	Linoleic acid	QTL.30	A09	Marker4391589- Marker4463600	Marker4391589	Marker4463600	61.5	62.5	62	9.61	9.61	0.03	6.84	RIL	Huayu28 and P76	SSR ad SNP	Hu et al,2018
191	Oil quality	Linoleic acid	QTL.31	B09	Marker2575339- Marker2379598	Marker2575339	Marker2379598	116.5	119.5	118	57.56	57.56	0.08	31.47	RIL	Huayu28 and P76	SSR ad SNP	Hu et al,2018
192	Oil quality	Linoleic acid	QTL.32	A09	Marker4391589- Marker4463600	Marker4391589	Marker4463600	61.5	62.5	62	10	10	0.03	8.08	RIL	Huayu28 and P76	SSR ad SNP	Hu et al,2018
193	Oil quality	Linoleic acid	QTL.33	A10	Marker3051079- Marker3146388	Marker3051079	Marker3146388	35.5	43.5	42	3.64	3.64	0.02	3.23	RIL	Huayu28 and P76	SSR ad SNP	Hu et al,2018
194	Oil quality	Linoleic acid	QTL.34	B09	Marker2575339- Marker2379598	Marker2575339	Marker2379598	116.5	119.5	118	51.87	51.87	0.09	23.46	RIL	Huayu28 and P76	SSR ad SNP	Hu et al,2018
195	Oil quality	Linoleic acid	QTL.35	A09	Marker4391589- Marker4463600	Marker4391589	Marker4463600	61.5	62.5	62	7.92	7.92	0.04	5.05	RIL	Huayu28 and P76	SSR ad SNP	Hu et al,2018
196	Oil quality	Linoleic acid	QTL.36	B09	Marker2575339- Marker2379598	Marker2575339	Marker2379598	116.5	119.5	118	56.78	56.78	0.08	29.61	RIL	Huayu28 and P76	SSR ad SNP	Hu et al,2018
197	Oil quality	Linoleic acid	QTL.37	A09	Marker4391589- Marker4463600	Marker4391589	Marker4463600	61.5	62.5	62	9.35	9.35	0.03	7.2	RIL	Huayu28 and P76	SSR ad SNP	Hu et al,2018
198	Oil quality	Linoleic acid	QTL.38	A03	IPAHM-103- Marker4016934	IPAHM-103	Marker4016934	118.5	128.5	124	3.85	3.85	0.02	2.92	RIL	Huayu28 and P76	SSR ad SNP	Hu et al,2018
199	Oil quality	Linoleic acid	QTL.39	B09	Marker2575339- Marker2379598	Marker2575339	Marker2379598	61.5	62.5	118	46.33	46.33	0.08	18.38	RIL	Huayu28 and P76	SSR ad SNP	Hu et al,2018
200	Oil quality	Linoleic acid	QTL.40	A09	Marker4391589- Marker4463600	Marker4391589	Marker4463600	61.5	62.5	62	12.95	12.95	0.05	6.67	RIL	Huayu28 and P76	SSR ad SNP	Hu et al,2018
201	Oil quality	Linoleic acid	QTL.41	B09	Marker2575339- Marker2379598	Marker2575339	Marker2379598	116.5	119.5	118	55.65	55.65	0.09	29.89	RIL	Huayu28 and P76	SSR ad SNP	Hu et al,2018
202	Oil quality	Linoleic acid	QTL.42	A09	Marker4391589- Marker4463600	Marker4391589	Marker4463600	60.5	63.5	62	8.96	8.96	0.04	7.13	RIL	Huayu28 and P76	SSR ad SNP	Hu et al,2018
203	Oil quality	Linoleic acid	QTL.43	A03	IPAHM-103- Marker4016934	IPAHM-103	Marker4016934	118.5	128.5	124	5.16	5.16	0.03	3.94	RIL	Huayu28 and P76	SSR ad SNP	Hu et al,2018
204	Oil quality	Linoleic acid	QTL.44	A05	bin1593 -bin1594	bin1593	bin1594	6	6	6	10.39	10.39	0.832	52.35	RIL	Yuhual15 x W1202	SNP	Sun et al,2021
205	Oil quality	Linoleic acid	QTL.45	A05	bin1598 -bin1600	bin1598	bin1600	6.7	6.7	6.7	16.43	16.43	-2.3	70.92	RIL	Yuhual15 x W1202	SNP	Sun et al,2021
206	Oil quality	Linoleic acid	QTL.46	A05	bin1817 -bin1824	bin1817	bin1824	55.3	56.8	55.3	15.2	0.3 -15.2	0.02	5.1	RIL	Yuhual15 x W1202	SNP	Sun et al,2021
207	Oil quality	Linoleic acid	QTL.47	A05	bin1817 -bin1824	bin1817	bin1824	55.3	55.3	55.3	15.2	0.3 -15.2	0.02	5.1	RIL	Yuhual15 x W1202	SNP	Sun et al,2021
208	Oil quality	Linoleic acid	QTL.48	A05	bin1817 -bin1824	bin1817	bin1824	55.3	55.3	55.3	15.2	0.3 -15.2	0.02	5.1	RIL	Yuhual15 x W1202	SNP	Sun et al,2021
209	Oil quality	Linoleic acid	QTL.49	A05	bin1860 -bin1861	bin1860	bin1861	69.2	69.2	69.2	1.01	1.01	-0.57	7.24	RIL	Yuhual15 x W1202	SNP	Sun et al,2021
210	Oil quality	Linoleic acid	QTL.50	A08	bin2648 -bin2649	bin2648	bin2649	28.6	28.6	28.6	0.79	0.79	0.5	5.76	RIL	Yuhual15 x W1202	SNP	Sun et al,2021
211	Oil quality	Linoleic acid	QTL.51	B02	bin4076 -bin4077	bin4076	bin4077	45	45	45	4.9	1.3 -4.9	0.73	3.8	RIL	Yuhual15 x W1202	SNP	Sun et al,2021
212	Oil quality	Linoleic acid	QTL.52	B04	bin5019 -bin5020	bin5019	bin5020	38.5	38.5	38.5	4.62	4.62	0.68	4.23	RIL	Yuhual15 x W1202	SNP	Sun et al,2021
213	Oil quality	Linoleic acid	QTL.53	B04	bin5059 -bin5069	bin5059	bin5069	39.8	39.8	39.8	3.99	3.99	0.69	5.64	RIL	Yuhual15 x W1202	SNP	Sun et al,2021
214	Oil quality	Linoleic acid	QTL.54	B04	bin5338 -bin5404	bin5338	bin5404	41.2	41.5	41.2	4.9	2.0 - 4.9	0.82	4.2	RIL	Yuhual15 x W1202	SNP	Sun et al,2021
215	Oil quality	Oleic to linloleic acid ratio	QTL.01	A01	TC6H03-TC11A04	TC6H03	TC11A04	10	17.6	14	6.8	6.8	0.92	3.48	RIL	TG26 × GPBD4	SSR	Sarvamangala et al,2011
216	Oil quality	Oleic to linloleic acid ratio	QTL.02	A09	IPAHM372-ahFAD2A	IPAHM372	ahFAD2A	70	74.4	70	4.1556	4.1556	-3.42082	6.19777	RIL	SunOleic 97R × NC94022	SSR	Pandey et al,2014
217	Oil quality	Oleic to linloleic acid ratio	QTL.03	B01	Ah3-TC23C08	Ah3	TC23C08	50.9	57.6	50.9	1.0449	1.0449	0.3628	2.6435	RIL	SunOleic 97R × NC94022	SSR	Pandey et al,2014
218	Oil quality	Oleic to linloleic acid ratio	QTL.04	B02	PM45-2-Seq2G04	PM45-2	Seq2G04	50.9	57.6	50.5	1.2006	1.2006	-0.8027	2.52787	RIL	SunOleic 97R × NC94022	SSR	Pandey et al,2014
219	Oil quality	Oleic to linloleic acid ratio	QTL.05	A09	IPAHM372-ahFAD2A	IPAHM372	ahFAD2A	70	74.4	70	3.4179	3.4179	-2.6932	4.16759	RIL	SunOleic 97R × NC94022	SSR	Pandey et al,2014
220	Oil quality	Oleic to linloleic acid ratio	QTL.06	B09	GM1840-ahFAD2B	GM1840	ahFAD2B	76	90.5	76	39.7069	39.7069	-2.29068	118.871	RIL	SunOleic 97R × NC94022	SSR	Pandey et al,2014
221	Oil quality	Oleic to linloleic acid ratio	QTL.07	B09	GM1840-ahFAD2B	GM1840	ahFAD2B	76	90.5	76	42.3329	42.3329	-0.54323	66.1343	RIL	SunOleic 97R × NC94022	SSR	Pandey et al,2014
222	Oil quality	Oleic to linloleic acid ratio	QTL.08	A04	TC7G10-PM652	TC7G10	PM652	51.3	64.6	51.3	5.6976	5.6976	0.9646	4.11135	RIL	Tifrunner × GT-C20	SSR	Pandey et al,2014
223	Oil quality	Oleic to linloleic acid ratio	QTL.09	B08	GM2690-1-IPAHM606	GM2690-1	IPAHM606	57.4	50.5	37.4	7.4388	7.4388	-0.220874	4.54174	RIL	Tifrunner × GT-C20	SSR	Pandey et al,2014
224	Oil quality	Oleic to linloleic acid ratio	QTL.10	A09	GNB377-ahFAD2A	GNB377	ahFAD2A	79	89.4	79	6.0786	6.0786	0.600354	3.86847	RIL	Tifrunner × GT-C20	SSR	Pandey et al,2014
225	Oil quality	Oleic to linloleic acid ratio	QTL.11	A09	GNB377-ahFAD2A	GNB377	ahFAD2A	79	89.4	79	14.895	14.895	0.335925	9.81559	RIL	Tifrunner × GT-C20	SSR	Pandey et al,2014
226	Oil quality	Oleic to linloleic acid ratio	QTL.12	A04	PM652-Seq18C05-2	PM652	Seq18C05-2	64.6	83	64.6	6.3492	6.3492	0.82769	3.78101	RIL	Tifrunner × GT-C20	SSR	Pandey et al,2014
227	Oil quality	Oleic to linloleic acid ratio	QTL.13	A05	TC1D12			50	70	50.7	0.31	0.31		7.4	BC3F6	amphidiploid ‘’TxAG-6 ‘’ x ‘’Florunner’’	SSR	Wilson et al,2017
228	Oil quality	Oleic to linloleic acid ratio	QTL.14	A05	TC1D12			50	70	50.7	0.27	0.27		6.1	BC3F6	amphidiploid ‘’TxAG-6 ‘’ x ‘’Florunner’’	SSR	Wilson et al,2017
229	Oil quality	Oleic to linloleic acid ratio	QTL.15	A05	TC1D12			50	70	50.7	0.13	0.13		2.8	BC3F6	amphidiploid ‘’TxAG-6 ‘’ x ‘’Florunner’’	SSR	Wilson et al,2017
230	Oil quality	Oleic to linloleic acid ratio	QTL.16	A09	TC5A06			12.4	12.4	12.4	0.35	0.35		8.4	BC3F6	amphidiploid ‘’TxAG-6 ‘’ x ‘’Florunner’’	SSR	Wilson et al,2017
231	Oil quality	Oleic to linloleic acid ratio	QTL.17	A02	TC9H08			119.3	119.3	119.3	0.2	0.2		4.3	BC3F6	amphidiploid ‘’TxAG-6 ‘’ x ‘’Florunner’’	SSR	Wilson et al,2017
232	Oil quality	Oleic to linloleic acid ratio	QTL.18	B09	Marker2575339- Marker2379598	Marker2575339	Marker2379598	116.5	119.5	118	39.65	39.65	-6.35	15.64	RIL	Huayu28 and P76	SSR ad SNP	Hu et al,2018
233	Oil quality	Oleic to linloleic acid ratio	QTL.19	A09	Marker4391589- Marker4463600	Marker4391589	Marker4463600	61.5	62.5	62	6	6	-2.74	2.87	RIL	Huayu28 and P76	SSR ad SNP	Hu et al,2018
234	Oil quality	Oleic to linloleic acid ratio	QTL.20	B09	Marker2575339- Marker2379598	Marker2575339	Marker2379598	116.5	119.5	118	38.33	38.33	-6.92	14.82	RIL	Huayu28 and P76	SSR ad SNP	Hu et al,2018
235	Oil quality	Oleic to linloleic acid ratio	QTL.21	A03	Marker4742410- Marker4872231	Marker4742410	Marker4872231	82.5	83.5	83	10.1	10.1	-3.5	4.23	RIL	Huayu28 and P76	SSR ad SNP	Hu et al,2018
236	Oil quality	Oleic to linloleic acid ratio	QTL.22	A09	Marker4391589- Marker4463600	Marker4391589	Marker4463600	60.5	63.5	62	11.13	11.13	-3	4.59	RIL	Huayu28 and P76	SSR ad SNP	Hu et al,2018
237	Oil quality	Oleic to linloleic acid ratio	QTL.23	B09	Marker2575339- Marker2379598	Marker2575339	Marker2379598	116.5	119.5	118	23.87	23.87	-4.53	8.88	RIL	Huayu28 and P76	SSR ad SNP	Hu et al,2018
238	Oil quality	Oleic to linloleic acid ratio	QTL.24	A09	Marker4391589- Marker4463600	Marker4391589	Marker4463600	61.5	62.5	62	6.28	6.28	-3.7	3.59	RIL	Huayu28 and P76	SSR ad SNP	Hu et al,2018
239	Oil quality	Oleic to linloleic acid ratio	QTL.25	B09	Marker2575339- Marker2379598	Marker2575339	Marker2379598	116.5	119.5	118	43.41	43.41	-8.34	18.68	RIL	Huayu28 and P76	SSR ad SNP	Hu et al,2018
240	Oil quality	Oleic to linloleic acid ratio	QTL.26	B09	Marker2575339- Marker2379598	Marker2575339	Marker2379598	116.5	119.5	118	36.5	36.5	6.57	3.84	RIL	Huayu28 and P76	SSR ad SNP	Hu et al,2018
241	Oil quality	Oleic to linloleic acid ratio	QTL.27	A09	Marker4391589- Marker4463600	Marker4391589	Marker4463600	60.5	63.5	62	6.71	6.71	-2.6	3.38	RIL	Huayu28 and P76	SSR ad SNP	Hu et al,2018
242	Oil quality	Oleic to linloleic acid ratio	QTL.28	A09	Marker4391589- Marker4463600	Marker4391589	Marker4463600	60.5	63.5	62	7.34	7.34	-2.85	3.84	RIL	Huayu28 and P76	SSR ad SNP	Hu et al,2018
243	Oil quality	Oleic to linloleic acid ratio	QTL.29	B09	Marker2575339- Marker2379598	Marker2575339	Marker2379598	116.5	119.5	118	41.07	41.07	-6.74	16.8	RIL	Huayu28 and P76	SSR ad SNP	Hu et al,2018
244	Oil quality	Oleic to linloleic acid ratio	QTL.30	A09	Marker4391589- Marker4463600	Marker4391589	Marker4463600	60.5	63.5	62	5.86	5.86	-2.79	2.88	RIL	Huayu28 and P76	SSR ad SNP	Hu et al,2018
245	Oil quality	Oleic to linloleic acid ratio	QTL.31	B09	Marker2575339- Marker2379598	Marker2575339	Marker2379598	116.5	119.5	118	39.51	39.51	-7.24	15.2	RIL	Huayu28 and P76	SSR ad SNP	Hu et al,2018
246	Oil quality	Oleic to linloleic acid ratio	QTL.32	A04	Marker4982682- Marker4932636	Marker4982682	Marker4932636	113.5	114.5	114	5.28	5.28	-2.65	2.57	RIL	Huayu28 and P76	SSR ad SNP	Hu et al,2018
247	Oil quality	Palmtic acid	QTL.01	A09	IPAHM372-FAD2A	IPAHM372	FAD2A	70	74.4	70	4.25	4.25	0.78	4.82	RIL	SunOleic 97R × NC94022	SSR	Wang et al,2015
248	Oil quality	Palmtic acid	QTL.02	A04	TC7G10-PM652	TC7G10	PM652	51.3	64.6	51.3	8.66	8.66	-0.395	7.02	RIL	Tifrunner × GT-C20	SSR	Wang et al,2015
249	Oil quality	Palmtic acid	QTL.03	A08	GM2788-TC3B04	GM2788	TC3B04	41.2	42.9	41.2	4.35	4.35	0.283	2.54	RIL	Tifrunner × GT-C20	SSR	Wang et al,2015
250	Oil quality	Palmtic acid	QTL.04	A08	GM2788-TC3B04	GM2788	TC3B04	41.2	42.9	41.2	7.11	7.11	0.358	5.9	RIL	Tifrunner × GT-C20	SSR	Wang et al,2015
251	Oil quality	Palmtic acid	QTL.05	A08	TC41E09-GNB651	TC41E09	GNB651	70.6	99.1	70.6	4.33	4.33	-0.36	3.05	RIL	Tifrunner × GT-C20	SSR	Wang et al,2015
252	Oil quality	Palmtic acid	QTL.06	A09	GNB377-FAD2A	GNB377	FAD2A	79	9.4	79	13.44	13.44	-0.5	10.11	RIL	Tifrunner × GT-C20	SSR	Wang et al,2015
253	Oil quality	Palmtic acid	QTL.07	B04	PM15-IPAHM451	PM15	IPAHM451	107.3	143.7	107.3	4.09	4.09	-0.269	3.28	RIL	Tifrunner × GT-C20	SSR	Wang et al,2015
254	Oil quality	Palmtic acid	QTL.08	B06	GNB523-GM2767	GNB523	GM2767	64.4	83.3	64.4	3.25	3.25	-0.277	2.86	RIL	Tifrunner × GT-C20	SSR	Wang et al,2015
255	Oil quality	Palmtic acid	QTL.09	B08	GM2690-1-IPAHM606	GM2690-1	IPAHM606	37.4	50.5	37.4	4.1	4.1	0.275	2.94	RIL	Tifrunner × GT-C20	SSR	Wang et al,2015
256	Oil quality	Palmtic acid	QTL.10	B02	PM45-2-Seq2G04	PM45-2	Seq2G04	50.5	55.6	50.5	1.7	1.7	0.38	2.57	RIL	SunOleic 97R × NC94022	SSR	Wang et al,2015
257	Oil quality	Palmtic acid	QTL.11	B10	AC3F07-AHS0161	AC3F07	AHS0161	78	89	78	3.06	3.06	-0.239	2.81	RIL	Tifrunner × GT-C20	SSR	Wang et al,2015
258	Oil quality	Palmtic acid	QTL.12	A04	TC7G10-PM652	TC7G10	PM652	51.3	64.6	51.3	6.79	6.79	-0.34	4.06	RIL	Tifrunner × GT-C20	SSR	Wang et al,2015
259	Oil quality	Palmtic acid	QTL.13	A09	GNB377-FAD2A	GNB377	FAD2A	79	89.4	79	34.35	34.35	-0.769	21.52	RIL	Tifrunner × GT-C20	SSR	Wang et al,2015
260	Oil quality	Palmtic acid	QTL.14	B04	PM15-IPAHM451	PM15	IPAHM451	107.3	143.7	107.3	12.23	12.23	-0.463	5.32	RIL	Tifrunner × GT-C20	SSR	Wang et al,2015
261	Oil quality	Palmtic acid	QTL.15	B06	GNB523-GM2767	GNB523	GM2767	64.4	83.3	64.4	4.59	4.59	-0.307	3.58	RIL	Tifrunner × GT-C20	SSR	Wang et al,2015
262	Oil quality	Palmtic acid	QTL.16	B09	GM1840-FAD2B	GM1840	FAD2B	76	90.5	76	22.04	22.04	0.775	17.22	RIL	SunOleic 97R × NC94022	SSR	Wang et al,2015
263	Oil quality	Palmtic acid	QTL.17	A05	GM1702-GM1878	GM1702	GM1878	0	23.8	0	3.15	3.15	0.902	2.55	RIL	SunOleic 97R × NC94022	SSR	Wang et al,2015
264	Oil quality	Palmtic acid	QTL.18	A07	RN34A10-GNB876	RN34A10	GNB876	12.4	32.4	12.4	4.55	4.55	-0.062	3.51	RIL	SunOleic 97R × NC94022	SSR	Wang et al,2015
265	Oil quality	Palmtic acid	QTL.19	B09	GM1840-FAD2B	GM1840	FAD2B	76	90.5	76	18.76	18.76	2.366	9.07	RIL	SunOleic 97R × NC94022	SSR	Wang et al,2015
266	Oil quality	Palmtic acid	QTL.20	A09	Ah3819- FAD2A	Ah3819	FAD2A	13	24.7	13	10.7	10.7		3.7	F2	ICGV 06420 × SunOleic 95R	SSR	Shasidhar et al,2017
267	Oil quality	Palmtic acid	QTL.21	B09	FAD2B- Ah3931	FAD2B	Ah3931	82	87	82	18.4	18.4		16.6	F2	ICGV 06420 × SunOleic 95R	SSR	Shasidhar et al,2017
268	Oil quality	Palmtic acid	QTL.22	A08	Ah4653- Ah4264	Ah4653	Ah4264	23	25	23	20.1	20.1		17.9	F2	ICGV 06420 × SunOleic 95R	SSR	Shasidhar et al,2017
269	Oil quality	Palmtic acid	QTL.23	A10	Ah4042- Ah4430	Ah4042	Ah4430	61	71	61	10	10		5.2	F2	ICGV 06420 × SunOleic 95R	SSR	Shasidhar et al,2017
270	Oil quality	Palmtic acid	QTL.24	B04	Ahs2963- Ahs3184I	Ahs2963	Ahs3184I	105	153	105	10	10		3.9	F2	ICGV 06420 × SunOleic 95R	SSR	Shasidhar et al,2017
271	Oil quality	Palmtic acid	QTL.25	A05	bin1817 -bin1824	bin1817	bin1824	55.3	56.8	55.3	15.2	0.3 -15.2	-0.3	5.1	RIL	Yuhual15 x W1202	SNP	Sun et al,2021
272	Oil quality	Palmtic acid	QTL.26	A05	bin1817 -bin1824	bin1817	bin1824	55.3	56.8	55.3	15.2	0.3 -15.2	-0.3	5.1	RIL	Yuhual15 x W1202	SNP	Sun et al,2021
273	Oil quality	Palmtic acid	QTL.27	A05	bin1817 -bin1824	bin1817	bin1824	55.3	56.8	55.3	15.2	0.3 -15.2	-0.3	5.1	RIL	Yuhual15 x W1202	SNP	Sun et al,2021
274	Oil quality	Palmtic acid	QTL.28	A05	bin1817 -bin1824	bin1817	bin1824	55.3	56.8	55.3	15.2	0.3 -15.2	-0.3	5.1	RIL	Yuhual15 x W1202	SNP	Sun et al,2021
275	Oil quality	Palmtic acid	QTL.29	A05	bin1572 -bin1581	bin1572	bin1581	0	0.5	0	23	0.8 -23.0	-0.3	4.8	RIL	Yuhual15 x W1202	SNP	Sun et al,2021
276	Oil quality	Palmtic acid	QTL.30	A05	bin1572 -bin1581	bin1572	bin1581	0	0.5	0	23	0.8 -23.0	-0.3	4.8	RIL	Yuhual15 x W1202	SNP	Sun et al,2021
277	Oil quality	Palmtic acid	QTL.31	A05	bin1572 -bin1581	bin1572	bin1581	0	0.5	0	23	0.8 -23.0	-0.3	4.8	RIL	Yuhual15 x W1202	SNP	Sun et al,2021
278	Oil quality	Palmtic acid	QTL.32	A05	bin1572 -bin1581	bin1572	bin1581	0	0.5	0	23	0.8 -23.0	-0.3	4.8	RIL	Yuhual15 x W1202	SNP	Sun et al,2021
279	Oil quality	Stearic acid	QTL.01	B07	Seq15C10-TC9H09	Seq15C10	TC9H09	107.6	121.9	107.6	5.11	5.11	-0.28	2.66	RIL	SunOleic 97R × NC94022	SSR	Wang et al,2015
280	Oil quality	Stearic acid	QTL.02	B07	GA24-1-Seq15C10	GA24-1	Seq15C10	94.2	121.9	94.2	7.99	7.99	0.263	4.19	RIL	Tifrunner × GT-C20	SSR	Wang et al,2015
281	Oil quality	Stearic acid	QTL.03	B08	GM2690-1-IPAHM606	GM2690-1	IPAHM606	37.4	50.5	37.4	3.13	3.13	-0.66	2.59	RIL	Tifrunner × GT-C20	SSR	Wang et al,2015
282	Oil quality	Stearic acid	QTL.04	A09	GM2450-GM2792	GM2450	GM2792	9.1	25.8	9.1	6.1	6.1	0.296	3.48	RIL	Tifrunner × GT-C20	SSR	Wang et al,2015
283	Oil quality	Stearic acid	QTL.05	A09	RN26G9-GM1047	RN26G9	GM1047	57.4	65.3	57.4	6.89	6.89	-0.3	5.39	RIL	Tifrunner × GT-C20	SSR	Wang et al,2015
284	Oil quality	Stearic acid	QTL.06	B04	PM15-IPAHM451	PM15	IPAHM451	107.3	143.7	107.3	25.67	25.67	0.573	16.03	RIL	Tifrunner × GT-C20	SSR	Wang et al,2015
285	Oil quality	Stearic acid	QTL.07	B07	GM2156-GM1953	GM2156	GM1953	0	9.2	0	4.68	4.68	-0.247	4.04	RIL	Tifrunner × GT-C20	SSR	Wang et al,2015
286	Oil quality	Stearic acid	QTL.08	B07	GM1254-GM2744	GM1254	GM2744	57.4	65.3	57.4	4.39	4.39	0.257	3.11	RIL	Tifrunner × GT-C20	SSR	Wang et al,2015
287	Oil quality	Stearic acid	QTL.09	B09	GA26-GM1073	GA26	GM1073	135.7	146.4	135.7	5.23	5.23	-0.27	2.56	RIL	SunOleic 97R × NC94022	SSR	Wang et al,2015
288	Oil quality	Stearic acid	QTL.10	A07	RN34A10-GNB876	RN34A10	GNB876	12.4	32.4	12.4	5.9	5.9	-0.279	4.17	RIL	SunOleic 97R × NC94022	SSR	Wang et al,2015
289	Oil quality	Stearic acid	QTL.11	B04	TC4E09-GM1959	TC4E09	GM1959	15	31.1	15	3.26	3.26	-0.26	3.11	RIL	SunOleic 97R × NC94022	SSR	Wang et al,2015
290	Oil quality	Stearic acid	QTL.12	A06	GA21-TC4C11	GA21	TC4C11	46.7	58.2	46.7	3.24	3.24	0.66	2.51	RIL	Tifrunner × GT-C20	SSR	Wang et al,2015
291	Oil quality	Stearic acid	QTL.13	A09	GNB377-FAD2A	GNB377	FAD2A	79	89.4	79	4.2	4.2	-0.89	2.75	RIL	Tifrunner × GT-C20	SSR	Wang et al,2015
292	Oil quality	Stearic acid	QTL.14	B04	PM15-IPAHM451	PM15	IPAHM451	107.3	143.7	107.3	40.57	40.57	0.589	21.75	RIL	Tifrunner × GT-C20	SSR	Wang et al,2015
293	Oil quality	Stearic acid	QTL.15	A03	PMc297	PMc297	PMc297	36	36	36	0.12	0.12		2.6	BC3F6	amphidiploid ‘’TxAG-6 ‘’ x ‘’Florunner’’	SSR	Wilson et al,2017
294	Oil quality	Stearic acid	QTL.16	A03	PMc297	PMc297	PMc297	36	36	36	0.23	0.23		5.2	BC3F6	amphidiploid ‘’TxAG-6 ‘’ x ‘’Florunner’’	SSR	Wilson et al,2017
295	Oil quality	Stearic acid	QTL.17	B02	TC6E01	TC6E01	TC6E01	49.3	49.3	49.3	0.28	0.28		6.5	BC3F6	amphidiploid ‘’TxAG-6 ‘’ x ‘’Florunner’’	SSR	Wilson et al,2017
296	Oil quality	Stearic acid	QTL.18	B02	TC6E01	TC6E01	TC6E01	49.3	49.3	49.3	0.13	0.13		2.8	BC3F6	amphidiploid ‘’TxAG-6 ‘’ x ‘’Florunner’’	SSR	Wilson et al,2017
297	Oil quality	Stearic acid	QTL.19	B04	TC1A02	TC1A02	TC1A02	23.1	23.1	23.1	0.17	0.17		3.7	BC3F6	amphidiploid ‘’TxAG-6 ‘’ x ‘’Florunner’’	SSR	Wilson et al,2017
298	Oil quality	Stearic acid	QTL.20	A09	Ah5452- Ah6158	Ah5452	Ah6158	76	77	76	78.6	78.6		191	F2	ICGV 06420 × SunOleic 95R	SSR	Shasidhar et al,2017
299	Oil quality	Stearic acid	QTL.21	A05	bin1817 -bin1824	bin1817	bin1824	53	56.8	5.3	15.2	0.3 -15.2	0.27	5.1	RIL	Yuhual15 x W1202	SNP	Sun et al,2021
300	Oil quality	Stearic acid	QTL.22	A05	bin1817 -bin1824	bin1817	bin1824	53	56.8	5.3	15.2	0.3 -15.2	0.27	5.1	RIL	Yuhual15 x W1202	SNP	Sun et al,2021
301	Oil quality	Stearic acid	QTL.23	A05	bin1817 -bin1824	bin1817	bin1824	53	56.8	5.3	15.2	0.3 -15.2	0.27	5.1	RIL	Yuhual15 x W1202	SNP	Sun et al,2021
302	Oil quality	Stearic acid	QTL.24	B02	bin4074 -bin4075	bin4074	bin4075	43.9	43.9	43.9	3.42	3.42	0	3.57	RIL	Yuhual15 x W1202	SNP	Sun et al,2021
303	Oil quality	Stearic acid	QTL.25	B02	bin4078 -bin4079	bin4078	bin4079	46.5	47.2	46.5	66	2.2 - 6.6	0	4	RIL	Yuhual15 x W1202	SNP	Sun et al,2021
304	Oil quality	Stearic acid	QTL.26	B02	bin4491 -bin4492	bin4491	bin4492	105.7	105.7	105.7	2.06	2.06	0	4.55	RIL	Yuhual15 x W1202	SNP	Sun et al,2021
305	Oil quality	Stearic acid	QTL.27	B04	bin4985 -bin4987	bin4985	bin4987	32.3	32.3	32.3	4.5	4.5	0.2	4.67	RIL	Yuhual15 x W1202	SNP	Sun et al,2021
306	Oil quality	Stearic acid	QTL.28	B04	bin5139 -bin5149	bin5139	bin5149	40.3	40.3	40.3	3.8	3.8 - 3.8	0	4.3	RIL	Yuhual15 x W1202	SNP	Sun et al,2021
307	Oil quality	Stearic acid	QTL.29	B04	bin5417 -bin5420	bin5417	bin5420	42.5	42.6	42.5	6.6	1.8-6.6	0	4.08	RIL	Yuhual15 x W1202	SNP	Sun et al,2021
308	Oil quality	Stearic acid	QTL.30	B04	bin5428 -bin5438	bin5428	bin5438	43.1	43.4	43.1	8.2	3.28 - 8.2	-0.09	4.2	RIL	Yuhual15 x W1202	SNP	Sun et al,2021
309	Oil quality	Stearic acid	QTL.31	B04	bin5428 -bin5438	bin5428	bin5438	43.1	43.4	43.1	8.2	3.28 - 8.2	-0.09	4.2	RIL	Yuhual15 x W1202	SNP	Sun et al,2021
310	Oil quality	Lignoceric Acid	QTL.01	B03	GNB278-SC1003E10-2	GNB278	SC1003E10-2	34.7	62.8	34.7	2.89	2.89	0.03	2.61	RIL	SunOleic 97R × NC94022	SSR	Wang et al,2015
311	Oil quality	Lignoceric Acid	QTL.02	A08	GM1901-Ad92L5	GM1901	Ad92L5	89.6	104.7	89.6	4.65	4.65	0.056	2.66	RIL	Tifrunner × GT-C20	SSR	Wang et al,2015
312	Oil quality	Lignoceric Acid	QTL.03	A09	GNB377-FAD2A	GNB377	FAD2A	79	89.4	79	12.49	12.49	0.09	6.23	RIL	Tifrunner × GT-C20	SSR	Wang et al,2015
313	Oil quality	Lignoceric Acid	QTL.04	B04	PM15-IPAHM451	PM15	IPAHM451	107.3	143.7	107.3	10.03	10.03	-0.082	3.69	RIL	Tifrunner × GT-C20	SSR	Wang et al,2015
314	Oil quality	Lignoceric Acid	QTL.05	B07	GM1254-Ad95D7	GM1254	Ad95D7	8.6	89.4	8.6	6.48	6.48	-0.072	3.27	RIL	Tifrunner × GT-C20	SSR	Wang et al,2015
315	Oil quality	Lignoceric Acid	QTL.06	B08	IPAHM123-1-Ah51	IPAHM123-1	Ah51	30.5	34.9	30.5	3.03	3.03	-0.48	2.54	RIL	SunOleic 97R × NC94022	SSR	Wang et al,2015
316	Oil quality	Lignoceric Acid	QTL.07	B02	TC1B02-GNB317-1	TC1B02	GNB317-1	0	13	0	6.5	6.5	-0.066	3.1	RIL	Tifrunner × GT-C20	SSR	Wang et al,2015
317	Oil quality	Lignoceric Acid	QTL.08	B04	PM15-IPAHM451	PM15	IPAHM451	107.3	143.7	107.3	8.2	8.2	-0.075	4.04	RIL	Tifrunner × GT-C20	SSR	Wang et al,2015
318	Oil quality	Lignoceric Acid	QTL.09	B07	GM1254-Ad95D7	GM1254	Ad95D7	8.6	89.4	8.6	4.88	4.88	-0.063	2.56	RIL	Tifrunner × GT-C20	SSR	Wang et al,2015
319	Oil quality	Lignoceric Acid	QTL.10	A04	AHGS0347-GM2638	AHGS0347	GM2638	84.8	95.3	84.8	3.85	3.85	0.052	2.72	RIL	Tifrunner × GT-C20	SSR	Wang et al,2015
320	Oil quality	Lignoceric Acid	QTL.11	A09	Ah5241- Ah3376	Ah5241	Ah3376	95	97	95	12.1	12.1		10.4	F2	ICGV 06420 × SunOleic 95R	SSR	Shasidhar et al,2017
321	Oil quality	Lignoceric Acid	QTL.12	A05	Ah4275- Ah6374	Ah4275	Ah6374	22	23	22	13.4	13.4		14	F2	ICGV 06420 × SunOleic 95R	SSR	Shasidhar et al,2017
322	Oil quality	Lignoceric Acid	QTL.13	A05	Ahs3122II- Ahs4487II	Ahs3122II	Ahs4487II	76	77	76	11.8	11.8		12.3	F2	ICGV 06420 × SunOleic 95R	SSR	Shasidhar et al,2017
323	Oil quality	Lignoceric Acid	QTL.14	A08	Ah5275- Ah3064	Ah5275	Ah3064	70	75	70	10.5	10.5		3.07	F2	ICGV 06420 × SunOleic 95R	SSR	Shasidhar et al,2017
324	Oil quality	Lignoceric Acid	QTL.15	B01	Ah4564- Ah6355	Ah4564	Ah6355	30	31	30	10.3	10.3		3.07	F2	ICGV 06420 × SunOleic 95R	SSR	Shasidhar et al,2017
325	Oil quality	Gadoleic Acid	QTL.01	B09	GM1840-FAD2B	GM1840	FAD2B	76	90.5	76	8.77	8.77	-0.6	5.16	RIL	SunOleic 97R × NC94022	SSR	Wang et al,2015
326	Oil quality	Gadoleic Acid	QTL.02	A09	IPAHM372-FAD2A	IPAHM372	FAD2A	70	74.4	70	5.99	5.99	-0.73	5.09	RIL	SunOleic 97R × NC94022	SSR	Wang et al,2015
327	Oil quality	Gadoleic Acid	QTL.03	A04	AHGS0347-GM2638	AHGS0347	GM2638	84.8	95.3	84.8	6.57	6.57	0.083	4.72	RIL	Tifrunner × GT-C20	SSR	Wang et al,2015
328	Oil quality	Gadoleic Acid	QTL.04	A06	GA21-TC4C11	GA21	TC4C11	46.7	58.2	46.7	8.52	8.52	-0.094	6.02	RIL	Tifrunner × GT-C20	SSR	Wang et al,2015
329	Oil quality	Gadoleic Acid	QTL.05	A09	GNB377-FAD2A	GNB377	FAD2A	79	89.4	79	11.17	11.17	0.06	8.2	RIL	Tifrunner × GT-C20	SSR	Wang et al,2015
330	Oil quality	Gadoleic Acid	QTL.06	B02	TC1B02-GNB317-1	TC1B02	GNB317-1	0	13	0	3.02	3.02	-0.054	2.97	RIL	Tifrunner × GT-C20	SSR	Wang et al,2015
331	Oil quality	Gadoleic Acid	QTL.07	B04	PM15-IPAHM451	PM15	IPAHM451	30.5	34.9	30.5	26.14	26.14	-0.6	15.11	RIL	Tifrunner × GT-C20	SSR	Wang et al,2015
332	Oil quality	Gadoleic Acid	QTL.08	B07	GM1254-GM2744	GM1254	GM2744	69.5	78.6	69.5	3.68	3.68	-0.066	2.68	RIL	Tifrunner × GT-C20	SSR	Wang et al,2015
333	Oil quality	Gadoleic Acid	QTL.09	A04	AHGS0347-GM2638	AHGS0347	GM2638	84.8	95.3	84.8	5.26	5.26	0.082	4.5	RIL	Tifrunner × GT-C20	SSR	Wang et al,2015
334	Oil quality	Gadoleic Acid	QTL.10	A06	GM1490-GNB329	GM1490	GNB329	71.1	76.7	71.1	4.45	4.45	-0.076	3.27	RIL	Tifrunner × GT-C20	SSR	Wang et al,2015
335	Oil quality	Gadoleic Acid	QTL.11	A09	GNB377-FAD2A	GNB377	FAD2A	79	89.4	79	16.24	16.24	0.37	11.29	RIL	Tifrunner × GT-C20	SSR	Wang et al,2015
336	Oil quality	Gadoleic Acid	QTL.12	B03	Seq2F05-Ah590	Seq2F05	Ah590	0	28.8	0	5.49	5.49	0.083	2.83	RIL	Tifrunner × GT-C20	SSR	Wang et al,2015
337	Oil quality	Gadoleic Acid	QTL.13	B04	PM15-IPAHM451	PM15	IPAHM451	30.5	34.9	30.5	12.98	12.98	-0.27	7.75	RIL	Tifrunner × GT-C20	SSR	Wang et al,2015
338	Oil quality	Gadoleic Acid	QTL.14	B07	GM2156-GM1953	GM2156	GM1953	0	9.2	0	4.27	4.27	0.072	2.92	RIL	Tifrunner × GT-C20	SSR	Wang et al,2015
339	Oil quality	Gadoleic Acid	QTL.15	B07	GM1254-GM2744	GM1254	GM2744	69.5	78.6	69.5	6.24	6.24	-0.096	4.02	RIL	Tifrunner × GT-C20	SSR	Wang et al,2015
340	Oil quality	Gadoleic Acid	QTL.16	B09	GM1655-AS1R12A06	GM1655	AS1R12A06	30.7	39.9	30.7	6.04	6.04	-0.09	3.18	RIL	Tifrunner × GT-C20	SSR	Wang et al,2015
341	Oil quality	Behenic acid	QTL.01	A09	IPAHM372-FAD2A	IPAHM372	FAD2A	70	74.4	70	6.95	6.95	0.29	4.11	RIL	SunOleic 97R × NC94022	SSR	Wang et al,2015
342	Oil quality	Behenic acid	QTL.02	A01	TC20B05-GM2196	TC20B05	GM2196	145.4	153	145.4	5.67	5.67	0.03	3.38	RIL	Tifrunner × GT-C20	SSR	Wang et al,2015
343	Oil quality	Behenic acid	QTL.03	A03	GNB167-GM2528	GNB167	GM2528	38.9	42.9	38.9	5.08	5.08	0.098	2.59	RIL	Tifrunner × GT-C20	SSR	Wang et al,2015
344	Oil quality	Behenic acid	QTL.04	A05	GA65-GNB464	GA65	GNB464	84.7	95.7	84.7	4.74	4.74	0	2.54	RIL	Tifrunner × GT-C20	SSR	Wang et al,2015
345	Oil quality	Behenic acid	QTL.05	A08	GM1901-IPAHM468	GM1901	IPAHM468	89.6	105.2	89.6	5.47	5.47	0.07	4.25	RIL	Tifrunner × GT-C20	SSR	Wang et al,2015
346	Oil quality	Behenic acid	QTL.06	A09	GM2450-GM2792	GM2450	GM2792	9.1	25.8	9.1	9.24	9.24	0.3	5.63	RIL	Tifrunner × GT-C20	SSR	Wang et al,2015
347	Oil quality	Behenic acid	QTL.07	B04	PM15-IPAHM451	PM15	IPAHM451	30.5	34.9	30.5	12.37	12.37	0.5	7.5	RIL	Tifrunner × GT-C20	SSR	Wang et al,2015
348	Oil quality	Behenic acid	QTL.08	B04	GM1445-TC5D06	GM1445	TC5D06	26.1	44.9	26.1	2.88	2.88	-0.87	2.52	RIL	SunOleic 97R × NC94022	SSR	Wang et al,2015
349	Oil quality	Behenic acid	QTL.09	B08	Seq2A06-IPAHM407A-1	Seq2A06	IPAHM407A-1	13.3	19.8	13.3	5.79	5.79	0.374	4.41	RIL	SunOleic 97R × NC94022	SSR	Wang et al,2015
350	Oil quality	Behenic acid	QTL.10	A07	RN34A10-GNB876	RN34A10	GNB876	12.4	32.4	12.4	4.06	4.06	-0.225	2.8	RIL	SunOleic 97R × NC94022	SSR	Wang et al,2015
351	Oil quality	Behenic acid	QTL.11	A03	GNB167-GM2528	GNB167	GM2528	38.9	42.9	38.9	6.26	6.26	0.5	2.98	RIL	Tifrunner × GT-C20	SSR	Wang et al,2015
352	Oil quality	Behenic acid	QTL.12	A05	Ah426-GNB703	Ah426	GNB703	65.4	87	65.4	6.26	6.26	-0.3	3.67	RIL	Tifrunner × GT-C20	SSR	Wang et al,2015
353	Oil quality	Behenic acid	QTL.13	B04	PM15-IPAHM451	PM15	IPAHM451	30.5	34.9	30.5	9.61	9.61	0.47	3.09	RIL	Tifrunner × GT-C20	SSR	Wang et al,2015
354	Oil quality	Behenic acid	QTL.14	B09	GM2120-Seq7G02	GM2120	Seq7G02	0	10	0	6.31	6.31	0.6	3.05	RIL	Tifrunner × GT-C20	SSR	Wang et al,2015
355	Oil quality	Behenic acid	QTL.15	B02	PGP08C10	PGP08C10	PGP08C10	33	33	33	0.16	0.16		3.5	BC3F6	amphidiploid ‘’TxAG-6 ‘’ x ‘’Florunner’’	SSR	Wilson et al,2017
356	Oil quality	Behenic acid	QTL.16	A05	Ahs4487II- Ahs3271I	Ahs4487II	Ahs3271I	77	78	77	12	12		17.8	F2	ICGV 06420 × SunOleic 95R	SSR	Shasidhar et al,2017
357	Oil quality	Behenic acid	QTL.17	A09	Ah5497- Ah2642	Ah5497	Ah2642	92	94	92	8.4	8.4		8.6	F2	ICGV 06420 × SunOleic 95R	SSR	Shasidhar et al,2017
358	Oil quality	Behenic acid	QTL.18	A05	bin1572 -bin1581	bin1572	bin1581	0	0.5	0	26.99	0.76 -26.99	-0.05	4.77	RIL	Yuhual15 x W1202	SNP	Sun et al,2021
359	Oil quality	Behenic acid	QTL.19	A05	bin1572 -bin1581	bin1572	bin1581	0	0.5	0	26.99	0.76 -26.99	-0.05	4.77	RIL	Yuhual15 x W1202	SNP	Sun et al,2021
360	Oil quality	Behenic acid	QTL.20	A05	bin1572 -bin1581	bin1572	bin1581	0	0.5	0	26.99	0.76 -26.99	-0.05	4.77	RIL	Yuhual15 x W1202	SNP	Sun et al,2021
361	Oil quality	Behenic acid	QTL.21	A05	bin1572 -bin1581	bin1572	bin1581	0	0.5	0	26.99	0.76 -26.99	-0.05	4.77	RIL	Yuhual15 x W1202	SNP	Sun et al,2021
362	Oil quality	Behenic acid	QTL.22	A05	bin1798 -bin1800	bin1798	bin1800	46.3	46.3	46.3	2.42	2.42	-0.03	3.31	RIL	Yuhual15 x W1202	SNP	Sun et al,2021
363	Oil quality	Behenic acid	QTL.23	A08	bin2711 -bin2718	bin2711	bin2718	37.737	37.9	37.7	4.08	3.24 -4.08	-0.03	4.4	RIL	Yuhual15 x W1202	SNP	Sun et al,2021
364	Oil quality	Behenic acid	QTL.24	A08	bin2782 -bin2787	bin2782	bin2787	59.86	60.5	59.8	12.58	3.88 - 12.58	-0.03	6.3	RIL	Yuhual15 x W1202	SNP	Sun et al,2021
365	Oil quality	Behenic acid	QTL.25	A08	bin2782 -bin2787	bin2782	bin2787	59.86	60.5	59.8	12.58	3.88 -12.58	-0.03	6.3	RIL	Yuhual15 x W1202	SNP	Sun et al,2021
366	Oil quality	Behenic acid	QTL.26	A08	bin2788 -bin2789	bin2788	bin2789	62.062	62.4	62	9.59	5.59 -9.59	-0.05	5.7	RIL	Yuhual15 x W1202	SNP	Sun et al,2021
367	Oil quality	Behenic acid	QTL.27	B02	bin4060 -bin4061	bin4060	bin4061	36.337	37	36.3	4.11	3.00 - 4.11	0.03	4.79	RIL	Yuhual15 x W1202	SNP	Sun et al,2021
368	Oil quality	Behenic acid	QTL.28	B02	bin4071 -bin4072	bin4071	bin4072	42.7	42.7	42.7	3.1	3.1	0.03	4.09	RIL	Yuhual15 x W1202	SNP	Sun et al,2021
369	Oil quality	Behenic acid	QTL.29	B02	bin4092 -bin4096	bin4092	bin4096	51.4	51.4	51.4	5.41	5.41	0.04	7.2	RIL	Yuhual15 x W1202	SNP	Sun et al,2021
370	Oil quality	Behenic acid	QTL.30	B04	bin5338 -bin5404	bin5338	bin5404	41.241	41.5	41.2	4.91	2.00 -4.91	-0.03	4.21	RIL	Yuhual15 x W1202	SNP	Sun et al,2021
371	Oil quality	Behenic acid	QTL.31	B04	bin5338 -bin5404	bin5338	bin5404	41.241	41.5	41.2	4.91	2.00 -4.91	-0.03	4.21	RIL	Yuhual15 x W1202	SNP	Sun et al,2021
372	Oil quality	Behenic acid	QTL.32	B04	bin5338 -bin5404	bin5338	bin5404	41.241	41.5	41.2	4.91	2.00 -4.91	-0.03	4.21	RIL	Yuhual15 x W1202	SNP	Sun et al,2021
373	Oil quality	Arachidic Acid	QTL.01	B04	TC4F12-GM1959	TC4F12	GM1959	29.3	31.1	29.3	3.64	3.64	-0.039	2.51	RIL	SunOleic 97R × NC94022	SSR	Wang et al,2015
374	Oil quality	Arachidic Acid	QTL.02	B07	GA24-1-Seq15C10	GA24-1	Seq15C10	94.2	121.9	94.2	5.4	5.4	0.074	2.55	RIL	Tifrunner × GT-C20	SSR	Wang et al,2015
375	Oil quality	Arachidic Acid	QTL.03	B08	GM2690-1-IPAHM606	GM2690-1	IPAHM606	37.4	50.5	37.4	3.42	3.42	-0.059	2.92	RIL	Tifrunner × GT-C20	SSR	Wang et al,2015
376	Oil quality	Arachidic Acid	QTL.04	A09	GM2450-GM2792	GM2450	GM2792	9.1	25.8	9.1	4.64	4.64	0.076	2.76	RIL	Tifrunner × GT-C20	SSR	Wang et al,2015
377	Oil quality	Arachidic Acid	QTL.05	A09	RN26G9-GM1047	RN26G9	GM1047	57.4	65.3	57.4	4.6	4.6	-0.072	3.7	RIL	Tifrunner × GT-C20	SSR	Wang et al,2015
378	Oil quality	Arachidic Acid	QTL.06	B03	Seq16F01-GNB70	Seq16F01	GNB70	44.8	45.9	44.8	5.48	5.48	-0.077	2.64	RIL	Tifrunner × GT-C20	SSR	Wang et al,2015
379	Oil quality	Arachidic Acid	QTL.07	B04	PM15-IPAHM451	PM15	IPAHM451	30.5	34.9	30.5	29.6	29.6	0.8	17.43	RIL	Tifrunner × GT-C20	SSR	Wang et al,2015
380	Oil quality	Arachidic Acid	QTL.08	B07	GM2156-GM1953	GM2156	GM1953	0	9.2	0	3.99	3.99	-0.067	3.44	RIL	Tifrunner × GT-C20	SSR	Wang et al,2015
381	Oil quality	Arachidic Acid	QTL.09	B07	GM1254-GM2744	GM1254	GM2744	57.4	65.3	57.4	4.79	4.79	0.079	3.6	RIL	Tifrunner × GT-C20	SSR	Wang et al,2015
382	Oil quality	Arachidic Acid	QTL.10	B07	Seq15C10-TC9H09	Seq15C10	TC9H09	107.6	121.9	107.6	5.23	5.23	-0.047	3.78	RIL	SunOleic 97R × NC94022	SSR	Wang et al,2015
383	Oil quality	Arachidic Acid	QTL.11	B09	GM1840-FAD2B	GM1840	FAD2B	76	90.5	76	6.43	6.43	0.057	3.16	RIL	SunOleic 97R × NC94022	SSR	Wang et al,2015
384	Oil quality	Arachidic Acid	QTL.12	A07	RN34A10-GNB876	RN34A10	GNB876	12.4	32.4	12.4	5.59	5.59	-0.27	4.1	RIL	SunOleic 97R × NC94022	SSR	Wang et al,2015
385	Oil quality	Arachidic Acid	QTL.13	B04	TC4E09-GM1959	TC4E09	GM1959	15	31.1	15	4.83	4.83	-0.44	3.82	RIL	SunOleic 97R × NC94022	SSR	Wang et al,2015
386	Oil quality	Arachidic Acid	QTL.14	A06	GM1490-GNB329	GM1490	GNB329	76.7	95.7	76.7	3.14	3.14	0.057	2.66	RIL	Tifrunner × GT-C20	SSR	Wang et al,2015
387	Oil quality	Arachidic Acid	QTL.15	A09	GNB377-FAD2A	GNB377	FAD2A	79	89.4	79	4.63	4.63	-0.068	2.73	RIL	Tifrunner × GT-C20	SSR	Wang et al,2015
388	Oil quality	Arachidic Acid	QTL.16	B04	PM15-IPAHM451	PM15	IPAHM451	30.5	34.9	30.5	36.93	36.93	0.92	18.41	RIL	Tifrunner × GT-C20	SSR	Wang et al,2015
389	Oil quality	Arachidic Acid	QTL.17	A03	PMC297	PMC297	PMC297	36	36	36	9.2	9.2		4.4	BC3F6	amphidiploid ‘’TxAG-6 ‘’ x ‘’Florunner’’	SSR	Wilson et al,2017
390	Oil quality	Arachidic Acid	QTL.18	B04	TC1A02	TC1A02	TC1A02	23.1	23.1	23.1	0.43	0.43		11.1	BC3F6	amphidiploid ‘’TxAG-6 ‘’ x ‘’Florunner’’	SSR	Wilson et al,2017
391	Oil quality	Arachidic Acid	QTL.19	A05	Ahs3122II- Ahs4487II	Ahs3122II	Ahs4487II	76	77	76	23.4	23.4		17	F2	ICGV 06420 × SunOleic 95R	SSR	Shasidhar et al,2017
392	Oil quality	Arachidic Acid	QTL.20	A07	Ah4597- Ah6254	Ah4597	Ah6254	84	85	84	12.4	12.4		4.8	F2	ICGV 06420 × SunOleic 95R	SSR	Shasidhar et al,2017
393	Oil quality	Arachidic Acid	QTL.21	B04	bin5428 -bin5438	bin5428	bin5438	43.1	43.4	43.1	8.2	3.28 - 8.2	-0.03	4.2	RIL	Yuhual15 x W1202	SNP	Sun et al,2021
394	Oil quality	Arachidic Acid	QTL.22	B04	bin5428 -bin5438	bin5428	bin5438	43.1	43.4	43.1	8.2	3.28 - 8.2	-0.03	4.2	RIL	Yuhual15 x W1202	SNP	Sun et al,2021
395	Oil quality	Arachidic Acid	QTL.23	A08	bin2831 -bin2832	bin2831	bin2832	76.8	76.8	76.8	3.35	3.35	-0.03	4.04	RIL	Yuhual15 x W1202	SNP	Sun et al,2021
396	Oil quality	Arachidic Acid	QTL.24	A08	bin2788 -bin2789	bin2788	bin2789	62	62.4	62	9.6	5.6 - 9.6	-0.03	5.7	RIL	Yuhual15 x W1202	SNP	Sun et al,2021
397	Oil quality	Arachidic Acid	QTL.25	A08	bin2780 -bin2781	bin2780	bin2781	59.3	59.3	59.3	3.52	3.52	-0.02	4.13	RIL	Yuhual15 x W1202	SNP	Sun et al,2021
398	Oil quality	Arachidic Acid	QTL.26	A08	bin2711 -bin2718	bin2711	bin2718	37.7	39.9	37.7	4.1	3.2 - 4.1	-0.03	4.1	RIL	Yuhual15 x W1202	SNP	Sun et al,2021
399	Oil quality	Arachidic Acid	QTL.27	A05	bin1572 -bin1581	bin1572	bin1581	0	0.5	0	23	0.8 -23.0	0.04	4.8	RIL	Yuhual15 x W1202	SNP	Sun et al,2021
400	Oil quality	Arachidic Acid	QTL.28	A05	bin1572 -bin1581	bin1572	bin1581	0	0.5	0	23	0.8 -23.0	-0.08	4.8	RIL	Yuhual15 x W1202	SNP	Sun et al,2021
401	Oil quality	Arachidic Acid	QTL.29	A05	bin1572 -bin1581	bin1572	bin1581	0	0.5	0	23	0.8 -23.0	-0.04	4.8	RIL	Yuhual15 x W1202	SNP	Sun et al,2021
402	Oil quality	Arachidic Acid	QTL.30	A05	bin1572 -bin1581	bin1572	bin1581	0	0.5	0	23	0.8 -23.0	-0.04	4.8	RIL	Yuhual15 x W1202	SNP	Sun et al,2021
403	Oil quality	Arachidonic acid	QTL.01	B04	bin5417 -bin5420	bin5417	bin5420	42.5	42.6	42.5	1.84	1.84-6.6	-0.03	4.08	RIL	Yuhual15 x W1202	SNP	Sun et al,2021
404	Oil quality	Arachidonic acid	QTL.02	A05	bin1817 -bin1824	bin5417	bin1824	55.3	56.8	55.3	15.2	0.3 -15.2	-0.03	5.1	RIL	Yuhual15 x W1202	SNP	Sun et al,2021
405	Oil quality	Arachidonic acid	QTL.03	A05	bin1817 -bin1824	bin5417	bin1824	55.3	56.8	55.3	15.2	0.3 -15.2	-0.03	5.1	RIL	Yuhual15 x W1202	SNP	Sun et al,2021
406	Oil quality	Arachidonic acid	QTL.04	A05	bin1808 -bin1812	bin1808	bin1812	51.7	52.7	51.7	8.7	2.8 -8.7	0.05	4.4	RIL	Yuhual15 x W1202	SNP	Sun et al,2021
407	Oil quality	Arachidonic acid	QTL.05	A05	bin1611 -bin1612	bin1611	bin1612	10.2	10.2	10.2	11.27	5.37 -11.27	0.05	5.53	RIL	Yuhual15 x W1202	SNP	Sun et al,2021
408	Oil quality	Arachidonic acid	QTL.06	A05	bin1572 -bin1581	bin1572	bin1581	0	0.5	0	23	0.8 -23.0	0.04	4.8	RIL	Yuhual15 x W1202	SNP	Sun et al,2021
409	Oil quality	Arachidonic acid	QTL.07	A05	bin1572 -bin1581	bin1572	bin1581	0	0.5	0	23	0.8 -23.0	0.04	4.8	RIL	Yuhual15 x W1202	SNP	Sun et al,2021
410	Oil quality	Arachidonic acid	QTL.08	A05	bin1572 -bin1581	bin1572	bin1581	0	0.5	0	27	0.8 -27.0	0.04	4.8	RIL	Yuhual15 x W1202	SNP	Sun et al,2021
411	Oil quality	Eicosenoic acid	QTL.01	B04	TC1A02			23.1	23.1	23.1	0.2	0.2		4.5	BC3F6	amphidiploid ‘’TxAG-6 ‘’ x ‘’Florunner’’	SSR	Wilson et al,2017
412
413
414	Agro-morphological related traits	Hundred seed weight	QTL1	A07	RN13D04_A_Seq2E06_A	RN13D04_A	Seq2E06_A	0	3.7	6	15.7	12.4-15.7	-4.11	5.53	BC2F3,BC3F2	Fleur 11 X AiAd	SSR	Fonceka et al.,2012
415	Agro-morphological related traits	Hundred seed weight	QTL2	A07	RN13D04_A_Seq2E06_A	RN13D04_A	Seq2E06_A	0	3.7	6	15.7	12.4-15.7	-4.11	5.53	BC2F3,BC3F2	Fleur 11 X AiAd	SSR	Fonceka et al.,2012
416	Agro-morphological related traits	Hundred seed weight	QTL3	B02	TC1B02_B_PM032_B	TC1B02_B	PM032_B	0	7.2	0	16.3	14.9-16.3	-4.21	5.7	BC2F3,BC3F2	Fleur 11 X AiAd	SSR	Fonceka et al.,2012
417	Agro-morphological related traits	Hundred seed weight	QTL4	B02	TC1B02_B_PM032_B	TC1B02_B	PM032_B	0	7.2	0	16.3	14.9-16.3	-4.21	5.7	BC2F3,BC3F2	Fleur 11 X AiAd	SSR	Fonceka et al.,2012
418	Agro-morphological related traits	Hundred seed weight	QTL5	A08	pPGPseq2G3_AHGS2188	pPGPseq2G3	AHGS2188	65.9	81.88	75.91	1.69	1.69	1.77	2.7	F2	Zhonghua 10 × ICG12625	SSR	Huang et al., 2015
419	Agro-morphological related traits	Hundred seed weight	QTL6	B02	AHGS1419_AHGS1393	AHGS1419	AHGS1393	0	5.3	0.01	17.88	17.88	6.02	3.7	F2	Zhonghua 10 × ICG12625	SSR	Huang et al., 2015
420	Agro-morphological related traits	Hundred seed weight	QTL7	B03	AHGS1788_pPGSseq14C11	AHGS1788	pPGSseq14C11	120.5	126	124.21	11.51	11.51	-2.42	3.5	F2	Zhonghua 10 × ICG12625	SSR	Huang et al., 2015
421	Agro-morphological related traits	Hundred seed weight	QTL8	B04	GM1733_TC2A02	GM1733	TC2A02	90.7	110	110	11.56	11.56	-2.85	4.55	RIL	TAG 24 x ICGV 86031	SSR	Faye et al.,2015
422	Agro-morphological related traits	Hundred seed weight	QTL9	B11	TC7E04_GM2060	TC7E04	GM2060	28.7	51.5	51.5	8.78	8.78	-1.54	2.59	RIL	TAG 24 x ICGV 86031	SSR	Faye et al.,2015
423	Agro-morphological related traits	Hundred seed weight	QTL10	B05	GM1536_GM2301	GM1536	GM2301	10.5	12.8	10.51	6.71	6.71	-1.12097	4.07	RIL	TAG 24 × GPBD 4	SSR	Khedikar et al.,2017
424	Agro-morphological related traits	Hundred seed weight	QTL11	A05	IPAHM356_GM1577	IPAHM356	GM1577	27	43.2	35.01	6.88	6.88	1.95943	2.84	RIL	TAG 24 × GPBD 4	SSR	Khedikar et al.,2017
425	Agro-morphological related traits	Hundred seed weight	QTL12	A05	GM1955_GM1007	GM1955	GM1007	63.2	68.5	65.21	8.06	8.06	4.38	2.1	RIL	TAG 24 × GPBD 4	SSR	Khedikar et al.,2017
426	Agro-morphological related traits	Hundred seed weight	QTL13	A05	GM633_PM179	GM633	PM179	71.5	74.5	71.51	7.5	5.8-7.5	2.04	4.34	RIL	TAG 24 × GPBD 4	SSR	Khedikar et al.,2017
427	Agro-morphological related traits	Hundred seed weight	QTL14	A05	Seq11C08_TC6E01	Seq11C08	TC6E01	81.8	96.9	87.81	8.08	8.08	2.11	3.52	RIL	TAG 24 × GPBD 4	SSR	Khedikar et al.,2017
428	Agro-morphological related traits	Hundred seed weight	QTL15	A06	TC1A01_S108	TC1A01	S108	7.6	10.7	7.61	5.68	5.68	-1.78855	3.55	RIL	TAG 24 × GPBD 4	SSR	Khedikar et al.,2017
429	Agro-morphological related traits	Hundred seed weight	QTL16	B05	GM2009_GM1536	GM2009	GM1536	0	10.5	2.01	6.17	6.17	-11.51	2.73	RIL	TAG 24 × GPBD 4	SSR	Khedikar et al.,2017
430	Agro-morphological related traits	Hundred seed weight	QTL17	B03	ahFAD2A_TC5D06	ahFAD2A	TC5D06	0	35	8.01	9.14	9.14	-1.62077	2.99	RIL	TAG 24 × GPBD 4	SSR	Khedikar et al.,2017
431	Agro-morphological related traits	Hundred seed weight	QTL18	A04	Seq12E10_A_TC5A07_A	Seq12E10_A	TC5A07_A	98	112	106.6	1	1	1.8	4.6	BC2F4	Fleur 11 x ISATR52B	SSR	Sambou et al.,2017
432	Agro-morphological related traits	Hundred seed weight	QTL19	B03	RN10F09_B_AP_175_B	RN10F09_B	AP_175_B	93	132	114.5	2.2	2.2	-3	5	BC2F4	Fleur 11 x ISATR52B	SSR	Sambou et al.,2017
433	Agro-morphological related traits	Hundred seed weight	QTL20	B03	Seq3D09_B_AP_175_B	Seq3D09_B	AP_175_B	112	130	119	1.6	1.6	-3.1	6.9	BC2F4	Fleur 11 x ISATR52B	SSR	Sambou et al.,2017
434	Agro-morphological related traits	Hundred seed weight	QTL21	A07	AHGS1436	AHGS1436	AHGS1436			13.53	10.2	5.8-10.2	2.4	2.8	RIL	Fuchuan Dahuasheng and ICG6375	SSR	Chen et al., 2017
435	Agro-morphological related traits	Hundred seed weight	QTL22	A07	AGGS1365	AGGS1365	AGGS1365			8.31	9	6.0-9.0	2.7	4	RIL	Fuchuan Dahuasheng and ICG6375	SSR	Chen et al., 2017
436	Agro-morphological related traits	Hundred seed weight	QTL23	B08	GGS1576	GGS1576	GGS1576			26.71	9.8	7.9-9.8	3.5	4.4	RIL	Fuchuan Dahuasheng and ICG6375	SSR	Chen et al., 2017
437	Agro-morphological related traits	Hundred seed weight	QTL24	B08	GGS1576	GGS1576	GGS1576			26.71	9.8	7.9-9.8	3.5	4.4	RIL	Fuchuan Dahuasheng and ICG6375	SSR	Chen et al., 2017
438	Agro-morphological related traits	Hundred seed weight	QTL25	B06	TC4F10_2	TC4F10_2	TC4F10_2			43.11	8	6.2-8.0	2.8	3.88	RIL	Fuchuan Dahuasheng and ICG6375	SSR	Chen et al., 2017
439	Agro-morphological related traits	Hundred seed weight	QTL26	B06	AGGS1397	AGGS1397	AGGS1397			55.61	7.1	5.2-7.1	2.7	3.3	RIL	Fuchuan Dahuasheng and ICG6375	SSR	Chen et al., 2017
440	Agro-morphological related traits	Hundred seed weight	QTL27	B02	AGGS1356	AGGS1356	AGGS1356			13.81	6.8	6.8	-2.6099	3.34202	RIL	Fuchuan Dahuasheng and ICG6375	SSR	Chen et al., 2017
441	Agro-morphological related traits	Hundred seed weight	QTL28	B04	AHGS1579	AHGS1579	AHGS1579			41.71	6	6	2.87514	2.4795	RIL	Fuchuan Dahuasheng and ICG6375	SSR	Chen et al., 2017
442	Agro-morphological related traits	Hundred seed weight	QTL29	A07	GM1494	GM1494	GM1494			2.91	6.9	6.9	3.18133	2.0951	RIL	Fuchuan Dahuasheng and ICG6375	SSR	Chen et al., 2017
443	Agro-morphological related traits	Hundred seed weight	QTL30	B09	AHGS1804	AHGS1804	AHGS1804			47.01	6.4	6.4	2.962	2.9054	RIL	Fuchuan Dahuasheng and ICG6375	SSR	Chen et al., 2017
444	Agro-morphological related traits	Hundred seed weight	QTL31	B09	AHGA7429	AHGA7429	AHGA7429			25.71	9	9	4.38219	3.4234	RIL	Fuchuan Dahuasheng and ICG6375	SSR	Chen et al., 2017
445	Agro-morphological related traits	Hundred seed weight	QTL32	B06	AHGS1756	AHGS1756	AHGS1756			49.71	6.88	6.88	2.962	2.1023	RIL	Fuchuan Dahuasheng and ICG6375	SSR	Chen et al., 2017
446	Agro-morphological related traits	Hundred seed weight	QTL33	A02	AGGS1168	AGGS1168	AGGS1168			32.41	5	5	2.55375	2.6247	RIL	Fuchuan Dahuasheng and ICG6375	SSR	Chen et al., 2017
447	Agro-morphological related traits	Hundred seed weight	QTL34	A02	pPGSseq11H1_1	pPGSseq11H1_1	pPGSseq11H1_1			59.31	8.6	8.6	2.55592	3.4453	RIL	Fuchuan Dahuasheng and ICG6375	SSR	Chen et al., 2017
448	Agro-morphological related traits	Hundred seed weight	QTL35	A04	Aradu.A04_87285618	Aradu.A04_87285618	Aradu.A04_87285618			0	16.4	16.4	2.4	3.8	RIL	Tamrun OL07 X Tx964117	SNP	liang et al.,2018
449	Agro-morphological related traits	Hundred seed weight	QTL36	B05	Araip.B05_5132156	Araip.B05_5132156	Araip.B05_5132156			242.3	1.6	1.6	2	3	RIL	Tamrun OL07 X Tx964117	SNP	liang et al.,2018
450	Agro-morphological related traits	Hundred seed weight	QTL37	B06	Araip.B06_47945343	Araip.B06_47945343	Araip.B06_47945343			0	10.2	10.2	1.88	3	RIL	Tamrun OL07 X Tx964117	SNP	liang et al.,2018
451	Agro-morphological related traits	Hundred seed weight	QTL38	A03	Aradu.A03_74226	Aradu.A03_74226	Aradu.A03_74226			270	16.6	16.6	3.1	4.1	RIL	Tamrun OL07 X Tx964117	SNP	liang et al.,2018
452	Agro-morphological related traits	Hundred seed weight	QTL39	B02	Araip.B02_5155559	Araip.B02_5155559	Araip.B02_5155559			26.2	35.9	35.9	5.1	5.6	RIL	Tamrun OL07 X Tx964117	SNP	liang et al.,2018
453	Agro-morphological related traits	Hundred seed weight	QTL40	A02	Ah_6305_Ah_8579	Ah_6305_Ah_8579	Ah_6305_Ah_8579			93.12	8.7735	8.7735	-13.2729	3.47455	BC2F1	ICGV 8764 X ISATGR 265-5A	DArT and SSR	Khera et al.,2018
454	Agro-morphological related traits	Hundred seed weight	QTL41	A06	Ah_6016_Ah_8004	Ah_6016	Ah_8004	68.88	74.6	68.93	14.3671	14.3671	-18.7743	5.41154	BC2F1	ICGV 8764 X ISATGR 265-5A	DArT and SSR	Khera et al.,2018
455	Agro-morphological related traits	Hundred seed weight	QTL42	B03	GM2745_Ah_9779	GM2745	Ah_9779	0	33.2	34.01	46.9768	46.9768	-36.5559	8.2934	BC2F1	ICGV 8764 X ISATGR 265-5A	DArT and SSR	Khera et al.,2018
456	Agro-morphological related traits	Hundred Pod weight	QTL1	B02	TC1B02_B_PM032_B	TC1B02_B	PM032_B	0	7.2	0	15.1	15.1	-9.65	5.5	BC2F3,BC3F2	Fleur 11 X AiAd	SSR	Fonceka et al.,2012
457	Agro-morphological related traits	Hundred Pod weight	QTL2	B02	TC1B02_B_PM032_B	TC1B02_B	PM032_B	0	7.2	0	15.1	15.1	-9.65	5.5	BC2F3,BC3F2	Fleur 11 X AiAd	SSR	Fonceka et al.,2012
458	Agro-morphological related traits	Hundred Pod weight	QTL3	B05	TC19D09_B_TC6E01_B	TC19D09_B	TC6E01_B	0	49.8	8	15	15	-14.9	4.66	BC2F3,BC3F2	Fleur 11 X AiAd	SSR	Fonceka et al.,2012
459	Agro-morphological related traits	Hundred Pod weight	QTL4	B05	PM050_B_TC6E01_B	PM050_B	TC6E01_B	18.1	49.8	7	1.1	1.1	-18.9	5.27	BC2F3,BC3F2	Fleur 11 X AiAd	SSR	Fonceka et al.,2012
460	Agro-morphological related traits	Hundred Pod weight	QTL5	A07	GM1937_AHGS2413	GM1937	AHGS2413	74.1	79.4	78.11	14.33	14.33			F2	Zhonghua 10 × ICG12625	SSR	Huang et al., 2015
461	Agro-morphological related traits	Hundred Pod weight	QTL6	A07	AHGS1266_AHGS2298	AHGS1266	AHGS2298	81.8	88.3	86.31	15.39	15.39			F2	Zhonghua 10 × ICG12625	SSR	Huang et al., 2015
462	Agro-morphological related traits	Hundred Pod weight	QTL7	B03	HAS0738_AHGS1788	HAS0738	AHGS1788	120	126.3	125.31	8.02	8.02			F2	Zhonghua 10 × ICG12625	SSR	Huang et al., 2015
463	Agro-morphological related traits	Hundred Pod weight	QTL8	A07	GM1494	GM1494	GM1494			2.46	7.8	6.0-7.8	10.2232	3.26601	RIL	Fuchuan Dahuasheng and ICG6375	SSR	Chen et al., 2017
464	Agro-morphological related traits	Hundred Pod weight	QTL9	B08	A09A39	A09A39	A09A39			26.71	11.2	8.4-11.2	12.341	4.99457	RIL	Fuchuan Dahuasheng and ICG6375	SSR	Chen et al., 2017
465	Agro-morphological related traits	Hundred Pod weight	QTL10	A07	AHGS1475	AHGS1475	AHGS1475			12.41	6.6	6.6	8.1095	2.99674	RIL	Fuchuan Dahuasheng and ICG6375	SSR	Chen et al., 2017
466	Agro-morphological related traits	Hundred Pod weight	QTL11	A07	AGGS1365	AGGS1365	AGGS1365			8.31	6.1	6.1	8.9464	2.85125	RIL	Fuchuan Dahuasheng and ICG6375	SSR	Chen et al., 2017
467	Agro-morphological related traits	Hundred Pod weight	QTL12	A08	AHGS1383	AHGS1383	AHGS1383			35.91	7.1	7.1	10.442	2.84039	RIL	Fuchuan Dahuasheng and ICG6375	SSR	Chen et al., 2017
468	Agro-morphological related traits	Hundred Pod weight	QTL13	B07	AHGS1436	AHGS1436	AHGS1436			14.11	5.28	5.28	8.3039	2.52117	RIL	Fuchuan Dahuasheng and ICG6375	SSR	Chen et al., 2017
469	Agro-morphological related traits	Hundred Pod weight	QTL14	A05	AHGS1615	AHGS1615	AHGS1615			38.21	6.2	6.2	5.5076	2.6645	RIL	Fuchuan Dahuasheng and ICG6375	SSR	Chen et al., 2017
470	Agro-morphological related traits	Hundred Pod weight	QTL15	A05	AGGS1521	AGGS1521	AGGS1521			45.21	7.3	7.3	9.7649	3.15309	RIL	Fuchuan Dahuasheng and ICG6375	SSR	Chen et al., 2017
471	Agro-morphological related traits	Hundred Pod weight	QTL16	A06	AGGS705	AGGS705	AGGS705			12.01	6.7	6.7	8.3647	2.65147	RIL	Fuchuan Dahuasheng and ICG6375	SSR	Chen et al., 2017
472	Agro-morphological related traits	Hundred Pod weight	QTL17	A07	AhTE0025–AHGS1836	AhTE0025	AHGS1836	3.5	6.5		38.2	30.0-38.2	-22.77		RIL	Xuhua 13 × Zhonghua 6	SSR	Luo et al.,2017
473	Agro-morphological related traits	Hundred Pod weight	QTL18	A07	AhTE0025–AHGS1836	AhTE0025	AHGS1836	3.5	6.5		38.2	30.0-38.2	-22.77		RIL	Xuhua 13 × Zhonghua 6	SSR	Luo et al.,2017
474	Agro-morphological related traits	Hundred Pod weight	QTL19	A07	AhTE0025–AHGS1836	AhTE0025	AHGS1836	3.5	6.5		38.2	30.0-38.2	-22.77		RIL	Xuhua 13 × Zhonghua 6	SSR	Luo et al.,2017
475	Agro-morphological related traits	Hundred Pod weight	QTL20	A07	AhTE0025–AHGS1836	AhTE0025	AHGS1836	3.5	6.5		38.2	30.0-38.2	-22.77		RIL	Xuhua 13 × Zhonghua 6	SSR	Luo et al.,2017
476	Agro-morphological related traits	Hundred Pod weight	QTL21	A07	AhTE0025–AHGS1836	AhTE0025	AHGS1836	3.5	6.5		38.2	30.0-38.2	-22.77		RIL	Xuhua 13 × Zhonghua 6	SSR	Luo et al.,2017
477	Agro-morphological related traits	Hundred Pod weight	QTL22	A05	Ad05A20262–AHGA160418	Ad05A20262	AHGA160418	70.7	72		14.66	10.38-14.66	16.95		RIL	Xuhua 13 × Zhonghua 6	SSR	Luo et al.,2017
478	Agro-morphological related traits	Hundred Pod weight	QTL23	A05	Ad05A20262–AHGA160418	Ad05A20262	AHGA160418	70.7	72		14.66	10.38-14.66	16.95		RIL	Xuhua 13 × Zhonghua 6	SSR	Luo et al.,2017
479	Agro-morphological related traits	Hundred Pod weight	QTL24	A05	Ad05A20262–AHGA160418	Ad05A20262	AHGA160418	70.7	72		14.66	10.38-14.66	16.95		RIL	Xuhua 13 × Zhonghua 6	SSR	Luo et al.,2017
480	Agro-morphological related traits	Hundred Pod weight	QTL25	A05	Ad05A20262–AHGA160418	Ad05A20262	AHGA160418	70.7	72		14.66	10.38-14.66	16.95		RIL	Xuhua 13 × Zhonghua 6	SSR	Luo et al.,2017
481	Agro-morphological related traits	Hundred Pod weight	QTL26	A05	Ad05A20262–AHGA160418	Ad05A20262	AHGA160418	70.7	72		14.66	10.38-14.66	16.95		RIL	Xuhua 13 × Zhonghua 6	SSR	Luo et al.,2017
482	Agro-morphological related traits	Hundred Pod weight	QTL27	A05	Ad05A20262–AHGA160418	Ad05A20262	AHGA160418	70.7	72		14.66	10.38-14.66	16.95		RIL	Xuhua 13 × Zhonghua 6	SSR	Luo et al.,2017
483	Agro-morphological related traits	Hundred Pod weight	QTL28	A08	AGGS1383–Ad08A8579	AGGS1383	Ad08A8579	44.5	49.5		4.7	3.3-4.7	15.59		RIL	Xuhua 13 × Zhonghua 6	SSR	Luo et al.,2017
484	Agro-morphological related traits	Hundred Pod weight	QTL29	A05	AGGS1167_GNB138	AGGS1167	GNB138	25.1	27.1	26.4	8.88	8.8-9.1		6.6	RIL	Xuhua 13 × Zhonghua 6	SSR	Luo et al.,2017
485	Agro-morphological related traits	Hundred Pod weight	QTL30	A05	AGGS1167_GNB138	AGGS1167	GNB138	25.1	27.1	26.4	8.88	8.8-9.1		6.6	RIL	Yuanza 9102 X Xuzhou 68-4	SSR	Luo et al.,2018
486	Agro-morphological related traits	Hundred Pod weight	QTL31	A05	AhTE0148_A05A179	AhTE0148	A05A179	31.2	33.3	32.81	7.6	7.6		5.06044	RIL	Yuanza 9102 X Xuzhou 68-4	SSR	Luo et al.,2018
487	Agro-morphological related traits	Hundred Pod weight	QTL32	A05	A05A179_AGGS2177	A05A179	AGGS2177	33.5	35.7	35.01	5.72	5.72		4.68069	RIL	Yuanza 9102 X Xuzhou 68-4	SSR	Luo et al.,2018
488	Agro-morphological related traits	Hundred Pod weight	QTL33	A05	GM630_AhTE0005	GM630	AhTE0005	43.6	45.1	44.51	5.8	5.8		4.67852	RIL	Yuanza 9102 X Xuzhou 68-4	SSR	Luo et al.,2018
489	Agro-morphological related traits	Hundred Pod weight	QTL34	A05	A05A1150_A05A1368	A05A1150	A05A1368	77.2	78.2	77.71	17.5	17.5		10.2967	RIL	Yuanza 9102 X Xuzhou 68-4	SSR	Luo et al.,2018
490	Agro-morphological related traits	Hundred Pod weight	QTL35	A05	A05A1430_A05A1601	A05A1430	A05A1601	80.6	84.5	82.51	26.8	13.-26.8		16.3358	RIL	Yuanza 9102 X Xuzhou 68-4	SSR	Luo et al.,2018
491	Agro-morphological related traits	Hundred Pod weight	QTL36	A05	A05A1430_A05A1601	A05A1430	A05A1601	80.6	84.5	82.51	26.8	13.-26.8		16.3358	RIL	Yuanza 9102 X Xuzhou 68-4	SSR	Luo et al.,2018
492	Agro-morphological related traits	Hundred Pod weight	QTL37	A05	A05A1430_A05A1601	A05A1430	A05A1601	80.6	84.5	82.51	26.8	13.-26.8		16.3358	RIL	Yuanza 9102 X Xuzhou 68-4	SSR	Luo et al.,2018
493	Agro-morphological related traits	Hundred Pod weight	QTL38	A05	A05A1430_A05A1601	A05A1430	A05A1601	80.6	84.5	82.51	26.8	13.-26.8		16.3358	RIL	Yuanza 9102 X Xuzhou 68-4	SSR	Luo et al.,2018
494	Agro-morphological related traits	Hundred Pod weight	QTL39	A05	A05A1570_A05A1605	A05A1570	A05A1605	85.2	87	86.71	13.48	13.48		7.37583	RIL	Yuanza 9102 X Xuzhou 68-4	SSR	Luo et al.,2018
495	Agro-morphological related traits	Hundred Pod weight	QTL40	A06	AHGA193642_GNB1040	AHGA193642	GNB1040	21.6	23.4	22.81	6.2	6.2		5.2297	RIL	Yuanza 9102 X Xuzhou 68-4	SSR	Luo et al.,2018
496	Agro-morphological related traits	Hundred Pod weight	QTL41	A06	AGGS1773_TC11A04	AGGS1773	TC11A04	24.5	29	25.61	6.2	6.2		5.23187	RIL	Yuanza 9102 X Xuzhou 68-4	SSR	Luo et al.,2018
497	Agro-morphological related traits	Hundred Pod weight	QTL42	A09	AHGS1126_EM87	AHGS1126	EM87	13.6	16.1	15.61	5.8	4.8-5.8		4.86731	RIL	Yuanza 9102 X Xuzhou 68-4	SSR	Luo et al.,2018
498	Agro-morphological related traits	Hundred Pod weight	QTL43	A09	AGGS1498_GNB159	AGGS1498	GNB159	21.7	23.5	22.61	4.1	4.1		3.36567	RIL	Yuanza 9102 X Xuzhou 68-4	SSR	Luo et al.,2018
499	Agro-morphological related traits	Hundred Pod weight	QTL44	B04	pPGSseq17F6_GM1959	pPGSseq17F6	GM1959	71.1	74.4	71.81	7.7	7.7		5.59426	RIL	Yuanza 9102 X Xuzhou 68-4	SSR	Luo et al.,2018
500	Agro-morphological related traits	Hundred Pod weight	QTL45	B05	AHGA152207_AHGS1228	AHGA152207	AHGS1228	27.9	28.5	28.11	6	6		5.10601	RIL	Yuanza 9102 X Xuzhou 68-4	SSR	Luo et al.,2018
501	Agro-morphological related traits	Hundred Pod weight	QTL46	B05	IPAHM354_GM1555	IPAHM354	GM1555	30.9	32.9	31.51	6.52	6.52		3.80184	RIL	Yuanza 9102 X Xuzhou 68-4	SSR	Luo et al.,2018
502	Agro-morphological related traits	Hundred Pod weight	QTL47	B05	AGGS0351_AHGS1750	AGGS0351	AHGS1750	73.1	74.3	74.01	5.65	5.65		3.83873	RIL	Yuanza 9102 X Xuzhou 68-4	SSR	Luo et al.,2018
503	Agro-morphological related traits	Hundred Pod weight	QTL48	B10	AGGS0675_AGGS0627	AGGS0675	AGGS0627	33.6	34.6	34.31	4.8	4.8		3.41992	RIL	Yuanza 9102 X Xuzhou 68-4	SSR	Luo et al.,2018
504	Agro-morphological related traits	Hundred Pod weight	QTL49	A05	Ah_649_A_Ah3TC28A12_A	Ah_649_A	Ah3TC28A12_A	18.6	46.6	31.1	1.1	1.1	-16.1	3.4	BC2F4	Fleur 11 x ISATR52B	SSR	Sambou et al.,2017
505	Agro-morphological related traits	Hundred Pod weight	QTL50	A05	Ah_614_A_Ah3TC28A12_A	Ah_614_A	Ah3TC28A12_A	13.6	44.6	24.6	0.6	0.6	-2.7	4.7	BC2F4	Fleur 11 x ISATR52B	SSR	Sambou et al.,2017
506	Agro-morphological related traits	Hundred Pod weight	QTL51	B03	RN10F09_B_TC3E02_B	RN10F09_B	TC3E02_B	94	135	130.5	1.6	1.6	-5.5	4.2	BC2F4	Fleur 11 x ISATR52B	SSR	Sambou et al.,2017
507	Agro-morphological related traits	Hundred Pod weight	QTL52	B03	RN10F09_B_TC3E02_B	RN10F09_B	TC3E02_B	91	134	112	1.7	1.7	-6.2	3.88	BC2F4	Fleur 11 x ISATR52B	SSR	Sambou et al.,2017
508	Agro-morphological related traits	Hundred Pod weight	QTL53	B04	IPHM105_B_TC5A07_B	IPHM105_B	TC5A07_B	18	52	28	0.8	0.8	-2.5	3.5	BC2F4	Fleur 11 x ISATR52B	SSR	Sambou et al.,2017
509	Agro-morphological related traits	Pod length	QTL1	A07	RN13D04_A_Seq2E06_A	RN13D04_A	Seq2E06_A	0	3.7	0	8	8	-1.25	2.88	BC2F3,BC3F2	Fleur 11 X AiAd	SSR	Fonceka et al.,2012
510	Agro-morphological related traits	Pod length	QTL2	A08	TC1E05_A_IPAHM229_A	TC1E05_A	IPAHM229_A	90.3	96.1	90.3	12	12	1.29	4.34	BC2F3,BC3F2	Fleur 11 X AiAd	SSR	Fonceka et al.,2012
511	Agro-morphological related traits	Pod length	QTL3	A09	TC9B07_A_PM170_A	TC9B07_A	PM170_A	9.5	74.8	17.5	16.5	16.5	2.09	6.16	BC2F3,BC3F2	Fleur 11 X AiAd	SSR	Fonceka et al.,2012
512	Agro-morphological related traits	Pod length	QTL4	B09	AHGS1969_AHGS2325	AHGS1969	AHGS2325		19	16.91	11.23	11.23	0.139	2.6	F2	Zhonghua 10 × ICG12625	SSR	Huang et al., 2015
513	Agro-morphological related traits	Pod length	QTL5	A05	AHGS1341_pPGPseq9A7	AHGS1341	pPGPseq9A7		53.6	24.51	24.24	24.24	0.19	8.47	F2	Fuchuan Dahuasheng × ICG 6375	SSR	Chen et al.2016
514	Agro-morphological related traits	Pod length	QTL6	A05	TC2B9_Ah4_26	Ah4_26	TC2B9		28.8	35.41	24.29	24.29	0.18	9.22	F2	Fuchuan Dahuasheng × ICG 6375	SSR	Chen et al.2016
515	Agro-morphological related traits	Pod length	QTL7	A05	PM45_GNB533_2	GNB533_2	PM45		24.3	47.61	26.11	26.11	0.17	6.66	F2	Fuchuan Dahuasheng × ICG 6375	SSR	Chen et al.2016
516	Agro-morphological related traits	Pod length	QTL8	A07	AHGS1980_pPGPseq3A1	AHGS1980	pPGPseq3A1			34.51	5.7	5.7	0.1	3.55	F2	Fuchuan Dahuasheng × ICG 6375	SSR	Chen et al.2016
517	Agro-morphological related traits	Pod length	QTL9	A05	ARS760_TC6E1_1	ARS760	TC6E1_1		54	9.71	2.85	2.85	0.08	2.85	F2	Fuchuan Dahuasheng × ICG 6375	SSR	Chen et al.2016
518	Agro-morphological related traits	Pod length	QTL10	A07	AHGS0346_AHGS1692	AHGS0346	AHGS1692			47.81	3.43	3.43	0.1	3.43	F2	Fuchuan Dahuasheng × ICG 6375	SSR	Chen et al.2016
519	Agro-morphological related traits	Pod length	QTL11	A05	0_GM1577	0	GM1577		37.1	0.01	1.25	1.25	0.09	3.32	F2	Xuhua 13 × Zhonghua	SSR	Chen et al.2016
520	Agro-morphological related traits	Pod length	QTL12	A09	EM87_ARS768	EM87	ARS768			16.41	4.09	4.09	0.11	3.41	F2	Xuhua 13 × Zhonghua	SSR	Chen et al.2016
521	Agro-morphological related traits	Pod length	QTL13	A09	AGGS1925_AGGS2572	AGGS1925	AGGS2572			22.41	5.1	5.1	0.11	3.78	F2	Xuhua 13 × Zhonghua	SSR	Chen et al.2016
522	Agro-morphological related traits	Pod length	QTL14	A09	ARS205_TC1D2	ARS205	TC1D2			39.41	7.79	7.79	0.11	3.88	F2	Xuhua 13 × Zhonghua	SSR	Chen et al.2016
523	Agro-morphological related traits	Pod length	QTL15	A07	AHGS2153	AHGS2153	AHGS2153			26.05	6.5	6.4-6.5			RIL	Fuchuan Dahuasheng and ICG6375	SSR	Chen et al., 2017
524	Agro-morphological related traits	Pod length	QTL16	A07	AHGA373382	AHGA373382	AHGA373382			35.6	9.6	6.6-9.6			RIL	Fuchuan Dahuasheng and ICG6375	SSR	Chen et al., 2017
525	Agro-morphological related traits	Pod length	QTL17	A05	AGGS984	AGGS984	AGGS984			37.82	10.54	5.7-10.54			RIL	Fuchuan Dahuasheng and ICG6375	SSR	Chen et al., 2017
526	Agro-morphological related traits	Pod length	QTL18	A05	ARS702	ARS702	ARS702			43.81	10.88	8.8-10.88			RIL	Fuchuan Dahuasheng and ICG6375	SSR	Chen et al., 2017
527	Agro-morphological related traits	Pod length	QTL19	A07	AGGS1577	AGGS1577	AGGS1577			43.51	8.1	8.1			RIL	Fuchuan Dahuasheng and ICG6375	SSR	Chen et al., 2017
528	Agro-morphological related traits	Pod length	QTL20	A07	GM1494	GM1494	GM1494			2.91	6.4	6.4			RIL	Fuchuan Dahuasheng and ICG6375	SSR	Chen et al., 2017
529	Agro-morphological related traits	Pod length	QTL21	A07	AGGS1365	AGGS1365	AGGS1365			8.31	7.6	7.6			RIL	Fuchuan Dahuasheng and ICG6375	SSR	Chen et al., 2017
530	Agro-morphological related traits	Pod length	QTL22	B08	AHGA7413	AHGA7413	AHGA7413			26.71	5.9	5.9			RIL	Fuchuan Dahuasheng and ICG6375	SSR	Chen et al., 2017
531	Agro-morphological related traits	Pod length	QTL23	A03	AHGS2025	AHGS2025	AHGS2025			57.41	5.7	5.7			RIL	Fuchuan Dahuasheng and ICG6375	SSR	Chen et al., 2017
532	Agro-morphological related traits	Pod length	QTL24	A03	AGGS1149	AGGS1149	AGGS1149			49.21	6.4	6.4			RIL	Fuchuan Dahuasheng and ICG6375	SSR	Chen et al., 2017
533	Agro-morphological related traits	Pod length	QTL25	B06	AHGA367938	AHGA367938	AHGA367938			51.11	5.6	5.6			RIL	Fuchuan Dahuasheng and ICG6375	SSR	Chen et al., 2017
534	Agro-morphological related traits	Pod length	QTL26	B01	AGGS925_1	AGGS925_1	AGGS925_1			47.91	13.2	13.2			RIL	Fuchuan Dahuasheng and ICG6375	SSR	Chen et al., 2017
535	Agro-morphological related traits	Pod length	QTL27	B01	TC1A08	TC1A08	TC1A08			66.71	8.2	8.2			RIL	Fuchuan Dahuasheng and ICG6375	SSR	Chen et al., 2017
536	Agro-morphological related traits	Pod length	QTL28	B04	AHGS2550	AHGS2550	AHGS2550			44.51	7.1	7.1			RIL	Fuchuan Dahuasheng and ICG6375	SSR	Chen et al., 2017
537	Agro-morphological related traits	Pod length	QTL29	A07	AhTE0025–AHGS1836	AhTE0025	AHGS1836	4.5	7.5		26.47	17.97-26.47			RIL	Xuhua 13 × Zhonghua 6	SSR	Luo et al.,2017
538	Agro-morphological related traits	Pod length	QTL30	A07	AhTE0025–AHGS1836	AhTE0025	AHGS1836	4.5	7.5		26.47	17.97-26.47			RIL	Xuhua 13 × Zhonghua 6	SSR	Luo et al.,2017
539	Agro-morphological related traits	Pod length	QTL31	A07	AhTE0025–AHGS1836	AhTE0025	AHGS1836	4.5	7.5		26.47	17.97-26.47			RIL	Xuhua 13 × Zhonghua 6	SSR	Luo et al.,2017
540	Agro-morphological related traits	Pod length	QTL32	A07	AhTE0025–AHGS1836	AhTE0025	AHGS1836	4.5	7.5		26.47	17.97-26.47			RIL	Xuhua 13 × Zhonghua 6	SSR	Luo et al.,2017
541	Agro-morphological related traits	Pod length	QTL33	A07	AhTE0025–AHGS1836	AhTE0025	AHGS1836	4.5	7.5		26.47	17.97-26.47			RIL	Xuhua 13 × Zhonghua 6	SSR	Luo et al.,2017
542	Agro-morphological related traits	Pod length	QTL34	A05	Ad05A20262–AHGA160418	Ad05A20262	AHGA160418	70.7	72		16.24	11.5-16.24			RIL	Xuhua 13 × Zhonghua 6	SSR	Luo et al.,2017
543	Agro-morphological related traits	Pod length	QTL35	A05	Ad05A20262–AHGA160418	Ad05A20262	AHGA160418	70.7	72		16.24	11.5-16.24			RIL	Xuhua 13 × Zhonghua 6	SSR	Luo et al.,2017
544	Agro-morphological related traits	Pod length	QTL36	A05	Ad05A20262–AHGA160418	Ad05A20262	AHGA160418	70.7	72		16.24	11.5-16.24			RIL	Xuhua 13 × Zhonghua 6	SSR	Luo et al.,2017
545	Agro-morphological related traits	Pod length	QTL37	A05	Ad05A20262–AHGA160418	Ad05A20262	AHGA160418	70.7	72		16.24	11.5-16.24			RIL	Xuhua 13 × Zhonghua 6	SSR	Luo et al.,2017
546	Agro-morphological related traits	Pod length	QTL38	A05	Ad05A20262–AHGA160418	Ad05A20262	AHGA160418	70.7	72						RIL	Xuhua 13 × Zhonghua 6	SSR	Luo et al.,2017
547	Agro-morphological related traits	Pod length	QTL39	A08	pPGPseq 2A5–AHGA301836	pPGPseq 2A5	AHGA301836	28.6	30.6		3.12	3.12			RIL	Xuhua 13 × Zhonghua 6	SSR	Luo et al.,2017
548	Agro-morphological related traits	Pod length	QTL40	A08	AGGS1383–Ad08A8579	AGGS1383	Ad08A8579	44.5	46.5		4.2	3.6-4.2			RIL	Xuhua 13 × Zhonghua 6	SSR	Luo et al.,2017
549	Agro-morphological related traits	Pod length	QTL41	B08	Ad90F2_B_TC9H08_B	Ad90F2_B	TC9H08_B	29.1	49.5	29.1	0.8	0.8			BC2F4	Fleur 11 x ISATR52B	SSR	Sambou et al.,2017
550	Agro-morphological related traits	Pod length	QTL42	B08	Seq2A06_B_SeqH08_B2	Seq2A06_B	SeqH08_B2	44.5	54.5	49.6	2.7	2.7			BC2F4	Fleur 11 x ISATR52B	SSR	Sambou et al.,2017
551	Agro-morphological related traits	Pod length	QTL43	A05	AGGS1629_PM36_c1	AGGS1629	PM36_c1			0.01	6.86	6.86	5.00185	0.0736	RIL	Yuanza 9102 X Xuzhou 68-4	SSR	Luo et al.,2018
552	Agro-morphological related traits	Pod length	QTL44	A05	AhTE0839_AhTE0810	AhTE0839	AhTE0810			14.91	3.7	3.7	3.21811	0.0611	RIL	Yuanza 9102 X Xuzhou 68-4	SSR	Luo et al.,2018
553	Agro-morphological related traits	Pod length	QTL45	A05	AHGS1806_AGGS1403	AHGS1806	AGGS1403			26.41	9.3	9.3	9.14872	0.0818	RIL	Yuanza 9102 X Xuzhou 68-4	SSR	Luo et al.,2018
554	Agro-morphological related traits	Pod length	QTL46	A05	AGGS1403_AHGS1850	AGGS1403	AHGS1850			32.81	5.3	5.3	5.43802	0.0642	RIL	Yuanza 9102 X Xuzhou 68-4	SSR	Luo et al.,2018
555	Agro-morphological related traits	Pod length	QTL47	A05	AGGS2746_AHGS2159	AGGS2746	AHGS2159			40.41	5.3	5.3	5.90023	0.0677	RIL	Yuanza 9102 X Xuzhou 68-4	SSR	Luo et al.,2018
556	Agro-morphological related traits	Pod length	QTL48	A05	A05A1150_A05A1368	A05A1150	A05A1368			77.71	20.6	17.6-20.6	14.3068	0.1438	RIL	Yuanza 9102 X Xuzhou 68-4	SSR	Luo et al.,2018
557	Agro-morphological related traits	Pod length	QTL49	A05	A05A1150_A05A1368	A05A1150	A05A1368			77.71	20.6	17.6-20.6	14.3068	0.1438	RIL	Yuanza 9102 X Xuzhou 68-4	SSR	Luo et al.,2018
558	Agro-morphological related traits	Pod length	QTL50	A05	A05A1430_A05A1601	A05A1430	A05A1601			83.21	25.7	16.8-25.7	22.6591	0.1154	RIL	Yuanza 9102 X Xuzhou 68-4	SSR	Luo et al.,2018
559	Agro-morphological related traits	Pod length	QTL51	A05	A05A1430_A05A1601	A05A1430	A05A1601			83.21	25.7	16.8-25.7	22.6591	0.1154	RIL	Yuanza 9102 X Xuzhou 68-4	SSR	Luo et al.,2018
560	Agro-morphological related traits	Pod length	QTL52	A05	A05A1430_A05A1601	A05A1430	A05A1601			83.21	25.7	16.8-25.7	22.6591	0.1154	RIL	Yuanza 9102 X Xuzhou 68-4	SSR	Luo et al.,2018
561	Agro-morphological related traits	Pod length	QTL53	A05	A05A1430_A05A1601	A05A1430	A05A1601			83.21	25.7	16.8-25.7	22.6591	0.1154	RIL	Yuanza 9102 X Xuzhou 68-4	SSR	Luo et al.,2018
562	Agro-morphological related traits	Pod length	QTL54	A09	AHGS1283_AGGS0389	AHGS1283	AGGS0389			9.21	12.47	10.18-12.47	10.9129	0.0982	RIL	Yuanza 9102 X Xuzhou 68-4	SSR	Luo et al.,2018
563	Agro-morphological related traits	Pod length	QTL55	A09	AHGS1543_AHGA7048	AHGS1543	AHGA7048			14.11	12.86	12.86	10.5028	0.1125	RIL	Yuanza 9102 X Xuzhou 68-4	SSR	Luo et al.,2018
564	Agro-morphological related traits	Pod length	QTL56	A09	AGGS1606_AGGS2134	AGGS1606	AGGS2134			16.51	17.76	5.4-17.76	16.7502	0.1175	RIL	Yuanza 9102 X Xuzhou 68-4	SSR	Luo et al.,2018
565	Agro-morphological related traits	Pod length	QTL57	A09	AGGS1606_AGGS2134	AGGS1606	AGGS2134			16.51	17.76	5.4-17.76	16.7502	0.1175	RIL	Yuanza 9102 X Xuzhou 68-4	SSR	Luo et al.,2018
566	Agro-morphological related traits	Pod length	QTL58	A09	AGGS1606_AGGS2134	AGGS1606	AGGS2134			16.51	17.76	5.4-17.76	16.7502	0.1175	RIL	Yuanza 9102 X Xuzhou 68-4	SSR	Luo et al.,2018
567	Agro-morphological related traits	Pod length	QTL59	A09	AGGS1606_AGGS2134	AGGS1606	AGGS2134			16.51	17.76	5.4-17.76	16.7502	0.1175	RIL	Yuanza 9102 X Xuzhou 68-4	SSR	Luo et al.,2018
568	Agro-morphological related traits	Pod length	QTL60	A09	AGGS2134_AGGS2492	AGGS2134	AGGS2492			18.21	16.88	12.1-16.88	15.7781	0.1164	RIL	Yuanza 9102 X Xuzhou 68-4	SSR	Luo et al.,2018
569	Agro-morphological related traits	Pod length	QTL61	A09	AGGS1137_AGGS1925	AGGS1137	AGGS1925			23.01	16.86	11.35-16.86	15.6283	0.1179	RIL	Yuanza 9102 X Xuzhou 68-4	SSR	Luo et al.,2018
570	Agro-morphological related traits	Pod length	QTL62	A09	AGGS1137_AGGS1925	AGGS1137	AGGS1925			23.01	16.86	11.35-16.86	15.6283	0.1179	RIL	Yuanza 9102 X Xuzhou 68-4	SSR	Luo et al.,2018
571	Agro-morphological related traits	Pod length	QTL63	A09	AGGS1137_AGGS1925	AGGS1137	AGGS1925			23.01	16.86	11.35-16.86	15.6283	0.1179	RIL	Yuanza 9102 X Xuzhou 68-4	SSR	Luo et al.,2018
572	Agro-morphological related traits	Pod length	QTL64	B04	AhTE0237_AhTE0416	AhTE0237	AhTE0416			63.01	10..9	10..9	7.48867	0.0944	RIL	Yuanza 9102 X Xuzhou 68-4	SSR	Luo et al.,2018
573	Agro-morphological related traits	Pod length	QTL65	B04	AhTE0882_A04B133	AhTE0882	A04B133			69.21	14..9	14..9	10.6091	0.1093	RIL	Yuanza 9102 X Xuzhou 68-4	SSR	Luo et al.,2018
574	Agro-morphological related traits	Pod length	QTL66	B05	AGGS0351_AHGS1750	AGGS0351	AHGS1750			74.01	5.8	5.8	4.123	-0.0687	RIL	Yuanza 9102 X Xuzhou 68-4	SSR	Luo et al.,2018
575	Agro-morphological related traits	Pod width	QTL1	A07	seq2E06_A_TC6G09 _A	seq2E06_A	TC6G09 _A	3.7	107.1	7	21.1	12.2-21.1	0.3	4	BC2F3,BC3F2	Fleur 11 X AiAd	SSR	Fonceka et al.,2012
576	Agro-morphological related traits	Pod width	QTL2	A08	RN22A12_A_RM5G08_A	RM5G08_A	RM5G08_A	41.4	59 .2	43.7	14.4	14.4	0.3	4.6	BC2F3,BC3F2	Fleur 11 X AiAd	SSR	Fonceka et al.,2012
577	Agro-morphological related traits	Pod width	QTL3	A10	TC11B04_A2_PM145_A	TC11B04_A2	PM145_A	31.2	68.1	52	15.1	8.1-15.1	0.4	3.31	BC2F3,BC3F2	Fleur 11 X AiAd	SSR	Fonceka et al.,2012
578	Agro-morphological related traits	Pod width	QTL4	B02	TC1B02_B_PM032_B	TC1B02_B	PM032_B	0	7.2	0	20.3	20.1-20.3	-0.5	7.35	BC2F3,BC3F2	Fleur 11 X AiAd	SSR	Fonceka et al.,2012
579	Agro-morphological related traits	Pod width	QTL5	B05	TC19D09_B_TC22F10_B	TC19D09_B	TC22F10_B	0	45.2	8	13.3	13.3	0.5	4	BC2F3,BC3F2	Fleur 11 X AiAd	SSR	Fonceka et al.,2012
580	Agro-morphological related traits	Pod width	QTL6	B06	TC19F05_B_TC11A04_B	TC19F05_B	TC11A04_B	44.88	77.4	52	22.3	12.8-22.3	0.32	4	BC2F3,BC3F2	Fleur 11 X AiAd	SSR	Fonceka et al.,2012
581	Agro-morphological related traits	Pod width	QTL7	B05	TC19D09_B_Seq19D06_B	PM050_B	Seq19D06_B	0	39 .4	10	14.9	14.9	0.5	4	BC2F3,BC3F2	Fleur 11 X AiAd	SSR	Fonceka et al.,2012
582	Agro-morphological related traits	Pod width	QTL8	A05	AHGS1245_TC2D8	AHGS1245	TC2D8	75	77		18.7	18.7	0.06	2.7	F2	Zhonghua 10 × ICG12625	SSR	Huang et al., 2015
583	Agro-morphological related traits	Pod width	QTL9	B03	pPGPseq3F5_AHGS1571	pPGPseq3F5	AHGS1571	2.11	29		2.11	2.11	-0.07	2.6	F2	Zhonghua 10 × ICG12625	SSR	Huang et al., 2015
584	Agro-morphological related traits	Pod width	QTL10	A05	TC2B9 _Ah4_26	Ah4_26	TC2B9	18.5	28.8	37.41	5.16	5.16	0.05	3.66	F2	Fuchuan Dahuasheng × ICG 6375	SSR	Chen et al.2016
585	Agro-morphological related traits	Pod width	QTL11	A10	GM2084_ARS710	GM2084	ARS710			51.1	8.36	8.36	0.04	2.95	F2	Fuchuan Dahuasheng × ICG 6375	SSR	Chen et al.2016
586	Agro-morphological related traits	Pod width	QTL12	A03	AY232_AHGS0132	AY232	AHGS0132			38.31	8.49	8.49	0.03	3.11	F2	Fuchuan Dahuasheng × ICG 6375	SSR	Chen et al.2016
587	Agro-morphological related traits	Pod width	QTL13	A05	AHGS1904_2_AHGS1341	AHGS1904_2	AHGS1341			22.31	16.14	16.14	0.06	5.76	F2	Fuchuan Dahuasheng × ICG 6375	SSR	Chen et al.2016
588	Agro-morphological related traits	Pod width	QTL14	A05	ARS715_TC2B9	ARS715	TC2B9			30.21	9.42	9.42	0.05	3.26	F2	Fuchuan Dahuasheng × ICG 6375	SSR	Chen et al.2016
589	Agro-morphological related traits	Pod width	QTL15	A05	Ah4_26_POCR413	Ah4_26	POCR413			41.71	7.5	7.5	0.03	2.73	F2	Fuchuan Dahuasheng × ICG 6375	SSR	Chen et al.2016
590	Agro-morphological related traits	Pod width	QTL16	A08	ARS120_AHGS2319	ARS120	AHGS2319			55.31	9.85	9.85	-0.04	3.93	F2	Fuchuan Dahuasheng × ICG 6375	SSR	Chen et al.2016
591	Agro-morphological related traits	Pod width	QTL17	A10	AHGS1606_AHGS1566	AHGS1606	AHGS1566			42.61	7.42	7.42	30.05	3.62	F2	Fuchuan Dahuasheng × ICG 6375	SSR	Chen et al.2016
592	Agro-morphological related traits	Pod width	QTL18	A05	0_GM1577	0	GM1577		37.1		4.48	4.48	0.05	3.9	F2	Xuhua 13 × Zhonghua	SSR	Chen et al.2016
593	Agro-morphological related traits	Pod width	QTL19	A08	AGGS2186_TC9F10	AGGS2186	TC9F10				8.78	8.78	0.05	4.21	F2	Xuhua 13 × Zhonghua	SSR	Chen et al.2016
594	Agro-morphological related traits	Pod width	QTL20	A09	EM87_ARS768	EM87	ARS768				5.35	5.35	0.05	3.44	F2	Xuhua 13 × Zhonghua	SSR	Chen et al.2016
595	Agro-morphological related traits	Pod width	QTL21	A09	AGGS1925_AGGS2572	AGGS1925	AGGS2572				6.79	6.79	0.05	3.75	F2	Xuhua 13 × Zhonghua	SSR	Chen et al.2016
596	Agro-morphological related traits	Pod width	QTL22	B08	AGGS1576	AGGS1576	AGGS1576			26.71					RIL	Fuchuan Dahuasheng and ICG6375	SSR	Chen et al., 2017
597	Agro-morphological related traits	Pod width	QTL23	B08	AGGS443	AGGS443	AGGS443			35.91					RIL	Fuchuan Dahuasheng and ICG6375	SSR	Chen et al., 2017
598	Agro-morphological related traits	Pod width	QTL24	B01	AGGS925_1	AGGS925_1	AGGS925_1			42.31		8			RIL	Fuchuan Dahuasheng and ICG6375	SSR	Chen et al., 2017
599	Agro-morphological related traits	Pod width	QTL25	B09	AHGS1156	AHGS1156	AHGS1156			16.91		8.9			RIL	Fuchuan Dahuasheng and ICG6375	SSR	Chen et al., 2017
600	Agro-morphological related traits	Pod width	QTL26	B09	GM2553	GM2553	GM2553			25.41		8.4			RIL	Fuchuan Dahuasheng and ICG6375	SSR	Chen et al., 2017
601	Agro-morphological related traits	Pod width	QTL27	B08	AHGS2147	AHGS2147	AHGS2147			13.31		7.3			RIL	Fuchuan Dahuasheng and ICG6375	SSR	Chen et al., 2017
602	Agro-morphological related traits	Pod width	QTL28	B08	AGGS1215	AGGS1215	AGGS1215			21.31		8.1			RIL	Fuchuan Dahuasheng and ICG6375	SSR	Chen et al., 2017
603	Agro-morphological related traits	Pod width	QTL29	A05	AHGS0599	AHGS0599	AHGS0599			35.81		5.6			RIL	Fuchuan Dahuasheng and ICG6375	SSR	Chen et al., 2017
604	Agro-morphological related traits	Pod width	QTL30	A05	ARS702	ARS702	ARS702			43.21		6.5			RIL	Fuchuan Dahuasheng and ICG6375	SSR	Chen et al., 2017
605	Agro-morphological related traits	Pod width	QTL31	A0S	AGGS451	AGGS451	AGGS451			50.51		8.5			RIL	Fuchuan Dahuasheng and ICG6375	SSR	Chen et al., 2017
606	Agro-morphological related traits	Pod width	QTL32	A06	AHGA193640	AHGA193640	AHGA193640			47.41		5.9			RIL	Fuchuan Dahuasheng and ICG6375	SSR	Chen et al., 2017
607	Agro-morphological related traits	Pod width	QTL33	B02	AHGS2344	AHGS2344	AHGS2344			60.31		8.5			RIL	Fuchuan Dahuasheng and ICG6375	SSR	Chen et al., 2017
608	Agro-morphological related traits	Pod width	QTL34	A07	AhTE0025–AHGS1836	AhTE0025	AHGS1836				114.2	13.73-14.2			RIL	Xuhua 13 × Zhonghua 6	SSR	Luo et al.,2017
609	Agro-morphological related traits	Pod width	QTL35	A07	AhTE0025–AHGS1836	AhTE0025	AHGS1836				114.2	13.73-14.2			RIL	Xuhua 13 × Zhonghua 6	SSR	Luo et al.,2017
610	Agro-morphological related traits	Pod width	QTL36	A07	AhTE0025–AHGS1836	AhTE0025	AHGS1836				114.2	13.73-14.2			RIL	Xuhua 13 × Zhonghua 6	SSR	Luo et al.,2017
611	Agro-morphological related traits	Pod width	QTL37	A07	AhTE0025–AHGS1836	AhTE0025	AHGS1836				114.2	13.73-14.2			RIL	Xuhua 13 × Zhonghua 6	SSR	Luo et al.,2017
612	Agro-morphological related traits	Pod width	QTL38	A07	AhTE0025–AHGS1836	AhTE0025	AHGS1836				114.2	13.73-14.2			RIL	Xuhua 13 × Zhonghua 6	SSR	Luo et al.,2017
613	Agro-morphological related traits	Pod width	QTL39	A05	Ad05A19473–Ad05A19655	Ad05A19473	Ad05A19655				8.4	5.7-8.4			RIL	Xuhua 13 × Zhonghua 6	SSR	Luo et al.,2017
614	Agro-morphological related traits	Pod width	QTL40	A05	Ad05A20262–AHGA160418	Ad05A20262	AHGA160418				8.4	5.7-8.4			RIL	Xuhua 13 × Zhonghua 6	SSR	Luo et al.,2017
615	Agro-morphological related traits	Pod width	QTL41	A08	AGGS1383–Ad08A8579	AGGS1383	Ad08A8579				5.3	4.55-5.3			RIL	Xuhua 13 × Zhonghua 6	SSR	Luo et al.,2017
616	Agro-morphological related traits	Pod width	QTL42	A08	Ad92L5–AHGA373385	Ad92L5	AHGA373385				7.6	7.6			RIL	Xuhua 13 × Zhonghua 6	SSR	Luo et al.,2017
617	Agro-morphological related traits	Pod width	QTL43	B03	Seq3D09_B_RN12H01_B	Seq3D09_B	RN12H01_B	109	132	119	1.7	1.7	-0.7	4.7	BC2F4	Fleur 11 x ISATR52B	SSR	Sambou et al.,2017
618	Agro-morphological related traits	Pod width	QTL44	B03	Seq3D09_B_TC2A02_B	Seq3D09_B	TC2A02_B	111	129	121	0.3	0.3	-0.5	4.6	BC2F4	Fleur 11 x ISATR52B	SSR	Sambou et al.,2017
619	Agro-morphological related traits	Pod width	QTL45	B03	Seq3D09_B_TC2A02_B	Seq3D09_B	TC2A02_B	105	129	120	1.3	1.3	-0.4	5.2	BC2F4	Fleur 11 x ISATR52B	SSR	Sambou et al.,2017
620	Agro-morphological related traits	Pod width	QTL46	A05	AGGS0346_AGGS1167	AGGS0346	AGGS1167			21.81	5.4	5.4	0.0262	3.56965	RIL	Yuanza 9102 X Xuzhou 68-4	SSR	Luo et al.,2018
621	Agro-morphological related traits	Pod width	QTL47	A05	AhTE0148_A05A179	AhTE0148	A05A179			32.81	5.33	5.33	0.0326	4.07309	RIL	Yuanza 9102 X Xuzhou 68-4	SSR	Luo et al.,2018
622	Agro-morphological related traits	Pod width	QTL48	A05	A05A295_AHGS2159	A05A295	AHGS2159			40.01	5.26	5.26	0.0329	4.04705	RIL	Yuanza 9102 X Xuzhou 68-4	SSR	Luo et al.,2018
623	Agro-morphological related traits	Pod width	QTL49	A05	GM630_AhTE0005	GM630	AhTE0005			44.51	6.42	6.42	0.0317	4.30528	RIL	Yuanza 9102 X Xuzhou 68-4	SSR	Luo et al.,2018
624	Agro-morphological related traits	Pod width	QTL50	A05	A05A1344_A05A1562	A05A1344	A05A1562			81.81	13.73	13.73-14.12	0.0541	9.90605	RIL	Yuanza 9102 X Xuzhou 68-4	SSR	Luo et al.,2018
625	Agro-morphological related traits	Pod width	QTL51	A05	A05A1344_A05A1562	A05A1344	A05A1562			81.81	13.73	13.73-14.12	0.0541	9.90605	RIL	Yuanza 9102 X Xuzhou 68-4	SSR	Luo et al.,2018
626	Agro-morphological related traits	Pod width	QTL52	A05	A05A1344_A05A1562	A05A1344	A05A1562			81.81	13.73	13.73-14.12	0.0541	9.90605	RIL	Yuanza 9102 X Xuzhou 68-4	SSR	Luo et al.,2018
627	Agro-morphological related traits	Pod width	QTL53	A06	AGGS0720_AGGS1953	AGGS0720	AGGS1953			19.01	6.9-9.5	6.9-9.5	-0.0435	7.13062	RIL	Yuanza 9102 X Xuzhou 68-4	SSR	Luo et al.,2018
628	Agro-morphological related traits	Pod width	QTL54	A06	AGGS0720_AGGS1953	AGGS0720	AGGS1953			19.01	6.9-9.5	6.9-9.5	-0.0435	7.13062	RIL	Yuanza 9102 X Xuzhou 68-4	SSR	Luo et al.,2018
629	Agro-morphological related traits	Pod width	QTL55	A06	AGGS1953_GNB1040	AGGS1953	GNB1040			21.91	6	6	-0.0295	3.59352	RIL	Yuanza 9102 X Xuzhou 68-4	SSR	Luo et al.,2018
630	Agro-morphological related traits	Pod width	QTL56	A06	GNB1040_A06A431	GNB1040	A06A431			25.61	5.6	5.6-10.5	-0.0457	7.95522	RIL	Yuanza 9102 X Xuzhou 68-4	SSR	Luo et al.,2018
631	Agro-morphological related traits	Pod width	QTL57	A06	GNB1040_A06A431	GNB1040	A06A431			25.61	5.6	5.6-10.5	-0.0457	7.95522	RIL	Yuanza 9102 X Xuzhou 68-4	SSR	Luo et al.,2018
632	Agro-morphological related traits	Pod width	QTL58	A09	GNB136_AHGS1319	GNB136	AHGS1319			15.61	7.5	7.5	0.0389	5.73531	RIL	Yuanza 9102 X Xuzhou 68-4	SSR	Luo et al.,2018
633	Agro-morphological related traits	Pod width	QTL59	B04	A04B112_AhTE0945	A04B112	AhTE0945			76.01	8.88	8.88	0.0353	5.10384	RIL	Yuanza 9102 X Xuzhou 68-4	SSR	Luo et al.,2018
634	Agro-morphological related traits	Pod width	QTL60	B05	AHGA152207_AHGS1228	AHGA152207	AHGS1228			28.11	5.88	5.88-7.3	0.0291	3.53276	RIL	Yuanza 9102 X Xuzhou 68-4	SSR	Luo et al.,2018
635	Agro-morphological related traits	Pod width	QTL61	B05	AHGA152207_AHGS1228	AHGA152207	AHGS1228			28.11	5.88	5.88-7.3	0.0291	3.53276	RIL	Yuanza 9102 X Xuzhou 68-4	SSR	Luo et al.,2018
636	Agro-morphological related traits	Pod width	QTL62	B05	AHGA152207_AHGS1228	AHGA152207	AHGS1228			28.11	5.88	5.88-7.3	0.0291	3.53276	RIL	Yuanza 9102 X Xuzhou 68-4	SSR	Luo et al.,2018
637	Agro-morphological related traits	Seed length	QTL1	A07	RN13D04_A_seq2E06_A	RN13D04_A	seq2E06_A	0	12.6	0	12.5	11.1-12.5	-2.7	4.47	BC2F3,BC3F2	Fleur 11 XAiAd	SSR	Fonceka et al.,2012
638	Agro-morphological related traits	Seed length	QTL2	A08	TC7A02_A_IPAHM229_A	TC7A02_A	IPAHM229_A	28.8	96.1	85.7	10.5	10.5	0.53	3.7	BC2F3,BC3F2	Fleur 11 X AiAd	SSR	Fonceka et al.,2012
639	Agro-morphological related traits	Seed length	QTL3	A09	TC9B07_A_PM170_A	TC9B07_A	PM170_A	9.5	74.8	65.5	16.3	16.3	0.83	5.87	BC2F3,BC3F2	Fleur 11 X AiAd	SSR	Fonceka et al.,2012
640	Agro-morphological related traits	Seed length	QTL4	A03	AHGS1419_AGGS185	AHGS1419	AGGS185			52.31	10.48	10.48			F2	Zhonghua 10 × ICG12625	SSR	Huang et al., 2015
641	Agro-morphological related traits	Seed length	QTL5	B02	AHGS0626_GM2009	AHGS0626	GM2009			0.01	9.86	9.86			F2	Zhonghua 10 × ICG12625	SSR	Huang et al., 2015
642	Agro-morphological related traits	Seed length	QTL6	B03	AHGS1341_pPGPseq9A7	AHGS1341	pPGPseq9A7			137	10.41	10.41			F2	Zhonghua 10 × ICG12625	SSR	Huang et al., 2015
643	Agro-morphological related traits	Seed length	QTL7	A05	AHGS1341_pPGPseq9A7	AHGS1341	pPGPseq9A7			24.51	20.8	20.8	0.08	7.38	F2	Fuchuan Dahuasheng × ICG 6375	SSR	Chen et al.2016
644	Agro-morphological related traits	Seed length	QTL8	A05	TC2B9_Ah4_26	Ah4_26	TC2B9			35.41	16.97	16.97	0.07	6.7	F2	Fuchuan Dahuasheng × ICG 6375	SSR	Chen et al.2016
645	Agro-morphological related traits	Seed length	QTL9	A05	PM45_GNB533_2	PM45	GNB533_2			42.71	19.32	19.32	0.07	5.98	F2	Fuchuan Dahuasheng × ICG 6375	SSR	Chen et al.2016
646	Agro-morphological related traits	Seed length	QTL10	A07	AHGS1475_pPGPseq3A1	AHGS1475	pPGPseq3A1			29.41	11.15	11.15	0.05	4.36	F2	Fuchuan Dahuasheng × ICG 6375	SSR	Chen et al.2016
647	Agro-morphological related traits	Seed length	QTL11	A07	AHGS2022_AHGS2413	AHGS2022	AHGS2413			41.31	5.66	5.66	0.04	2.53	F2	Fuchuan Dahuasheng × ICG 6375	SSR	Chen et al.2016
648	Agro-morphological related traits	Seed length	QTL12	A10	pPGPseq3E10_1_AHGS1314_2	pPGPseq3E10_1	AHGS1314_2			13.01	12.81	12.81	0.04	4.23	F2	Fuchuan Dahuasheng × ICG 6375	SSR	Chen et al.2016
649	Agro-morphological related traits	Seed length	QTL13	A10	AHGS1939_1_AHGS1314_1	AHGS1939_1	AHGS1314_1			19.31	15.75	15.75	0.06	4.3	F2	Fuchuan Dahuasheng × ICG 6375	SSR	Chen et al.2016
650	Agro-morphological related traits	Seed length	QTL14	A10	AHGS1314_1_pPGPseq4H11	AHGS1314_1	pPGPseq4H11			26.41	12.37	12.37	0.05	3.71	F2	Fuchuan Dahuasheng × ICG 6375	SSR	Chen et al.2016
651	Agro-morphological related traits	Seed length	QTL15	A05	0_GM1577	0	GM1577			0.01	3.03	3.03	0.05	2.6	F2	Xuhua 13 × Zhonghua	SSR	Chen et al.2016
652	Agro-morphological related traits	Seed length	QTL16	A08	GC47_ARS816	GC47	ARS816			13.41	4.87	4.87	-0.06	3.19	F2	Xuhua 13 × Zhonghua	SSR	Chen et al.2016
653	Agro-morphological related traits	Seed length	QTL17	B04	A04A55	A04A55	A04A55			43.18	7.8	5.4-7.8			RIL	Fuchuan Dahuasheng and ICG6375	SSR	Chen et al., 2017
654	Agro-morphological related traits	Seed length	QTL18	A07	AGGS1365	AGGS1365	AGGS1365			8.18	13.6	6.04-13.6			RIL	Fuchuan Dahuasheng and ICG6375	SSR	Chen et al., 2017
655	Agro-morphological related traits	Seed length	QTL19	A07	PM204	PM204	PM204			14.13	4.13	3.4-4.13			RIL	Fuchuan Dahuasheng and ICG6375	SSR	Chen et al., 2017
656	Agro-morphological related traits	Seed length	QTL20	A07	AHGS1912	AHGS1912	AHGS1912			1.51	9.65	6.14-9.65			RIL	Fuchuan Dahuasheng and ICG6375	SSR	Chen et al., 2017
657	Agro-morphological related traits	Seed length	QTL21	B07	AHGS1915	AHGS1915	AHGS1915			14.11	6.5	5.6-6.5			RIL	Fuchuan Dahuasheng and ICG6375	SSR	Chen et al., 2017
658	Agro-morphological related traits	Seed length	QTL22	B07	AHGA109692	AHGA109692	AHGA109692			20.41	7.1	6.88-7.1			RIL	Fuchuan Dahuasheng and ICG6375	SSR	Chen et al., 2017
659	Agro-morphological related traits	Seed length	QTL23	B06	AHGS1361	AHGS1361	AHGS1361			32.31	6.2	5.5-6.2			RIL	Fuchuan Dahuasheng and ICG6375	SSR	Chen et al., 2017
660	Agro-morphological related traits	Seed length	QTL24	B06	PM210	PM210	PM210			5.91	6.4	6.4			RIL	Fuchuan Dahuasheng and ICG6375	SSR	Chen et al., 2017
661	Agro-morphological related traits	Seed length	QTL25	B06	AGGS109	AGGS109	AGGS109			13.01	5.8	5.8			RIL	Fuchuan Dahuasheng and ICG6375	SSR	Chen et al., 2017
662	Agro-morphological related traits	Seed length	QTL26	B06	AHGS1900	AHGS1900	AHGS1900			22.71	9	9			RIL	Fuchuan Dahuasheng and ICG6375	SSR	Chen et al., 2017
663	Agro-morphological related traits	Seed length	QTL27	A05	AHGS0599	AHGS0599	AHGS0599			35.81	6.2	6.2			RIL	Fuchuan Dahuasheng and ICG6375	SSR	Chen et al., 2017
664	Agro-morphological related traits	Seed length	QTL28	A05	ARS702	ARS702	ARS702			43.21	6.2	6.2			RIL	Fuchuan Dahuasheng and ICG6375	SSR	Chen et al., 2017
665	Agro-morphological related traits	Seed length	QTL29	A10	AGGS299	AGGS299	AGGS299			17.11	5.8	5.8			RIL	Fuchuan Dahuasheng and ICG6375	SSR	Chen et al., 2017
666	Agro-morphological related traits	Seed length	QTL30	B01	AGGS925_1	AGGS925_1	AGGS925_1			47.91	13.2	13.2			RIL	Fuchuan Dahuasheng and ICG6375	SSR	Chen et al., 2017
667	Agro-morphological related traits	Seed length	QTL31	A07	ARS127	ARS127	ARS127			17.81	6.1	6.1			RIL	Fuchuan Dahuasheng and ICG6375	SSR	Chen et al., 2017
668	Agro-morphological related traits	Seed length	QTL32	B08	TC6H0	TC6H0	TC6H0			9.61	5.4	5.4			RIL	Fuchuan Dahuasheng and ICG6375	SSR	Chen et al., 2017
669	Agro-morphological related traits	Seed width	QTL1	A07	seq2E06_A_seq5D05_A	seq2E06_A	seq5D05_A	3.7	12.6	5	23.7	20.7-23.7	-0.51	8.62	BC2F3,BC3F2	Fleur 11 XAiAd	SSR	Fonceka et al.,2012
670	Agro-morphological related traits	Seed width	QTL2	A07	TC38F01_A_RM2D04_A	TC38F01_A	RM2D04_A	92.1	107.1	95	10.1	8.7-10.1	-0.46	4.5	BC2F3,BC3F2	Fleur 11 X AiAd	SSR	Fonceka et al.,2012
671	Agro-morphological related traits	Seed width	QTL3	B02	TC1B02_B_PM032_B	TC1B02_B	PM032_B	0	7.2	0	14.2	13.1-14.2	-0.35	4.88	BC2F3,BC3F2	Fleur 11 X AiAd	SSR	Fonceka et al.,2012
672	Agro-morphological related traits	Seed width	QTL4	B05	TC19D09_B_TC22F10_B	TC19D09_B	TC22F10_B	0	45.2	7	9.5	9.5	-0.32	3.18	BC2F3,BC3F2	Fleur 11 XAiAd	SSR	Fonceka et al.,2012
673	Agro-morphological related traits	Seed width	QTL5	B06	AC2C02_B2_PM210_B	AC2C02_B2	PM210_B	0	69.1	27	11.3	11.3	0.29	3.88	BC2F3,BC3F2	Fleur 11 X AiAd	SSR	Fonceka et al.,2012
674	Agro-morphological related traits	Seed width	QTL6	B05	TC19D09_B_TC22F10_B	seq19D06_B	TC22F10_B	0	45.2	35	11	11	-0.4	3.81	BC2F3,BC3F2	Fleur 11 X AiAd	SSR	Fonceka et al.,2012
675	Agro-morphological related traits	Seed width	QTL7	A02	PM230_AGGS12	PM230	AGGS12	0	5.74	5.81	8.55	8.55	0.014	3.3	F2	Zhonghua 10 × ICG12625	SSR	Huang et al., 2015
676	Agro-morphological related traits	Seed width	QTL8	A02	pPGSseq11G3_ARS741	pPGSseq11G3	ARS741	24.9	27.994	26.91	6.39	6.39	-0.011	3.6	F2	Zhonghua 10 × ICG12625	SSR	Huang et al., 2015
677	Agro-morphological related traits	Seed width	QTL9	B03	AHGS2058_pPGSseq9H8	AHGS2058	pPGSseq9H8	0	14.8	7.01	12.2	12.2	0.028	2.6	F2	Zhonghua 10 × ICG12625	SSR	Huang et al., 2015
678	Agro-morphological related traits	Seed width	QTL10	A07	AHGS1266_AHGS2094	AHGS1266	AHGS2094	81.8	83.456	83.51	11.62	11.62	-0.028	2.7	F2	Zhonghua 10 × ICG12625	SSR	Huang et al., 2015
679	Agro-morphological related traits	Seed width	QTL11	A05	TC2B9_Ah4_26	TC2B9	Ah4_26			35.41	7.42	7.42	0.01	2.88	F2	Fuchuan Dahuasheng × ICG 6375	SSR	Chen et al.2016
680	Agro-morphological related traits	Seed width	QTL12	A05	PM45_GNB533_2	PM45	GNB533_2			42.71	9.43	9.43	0.02	3.04	F2	Fuchuan Dahuasheng × ICG 6375	SSR	Chen et al.2016
681	Agro-morphological related traits	Seed width	QTL13	A10	AHGS1939_1_TC1G4	AHGS1939_1	TC1G4			22.81	12.6	12.6	0.02	3.93	F2	Fuchuan Dahuasheng × ICG 6375	SSR	Chen et al.2016
682	Agro-morphological related traits	Seed width	QTL14	A05	ARS702_pPGPseq11C8	ARS702	pPGPseq11C8			55.11	14.43	14.43	2.65	0	F2	Fuchuan Dahuasheng × ICG 6375	SSR	Chen et al.2016
683	Agro-morphological related traits	Seed width	QTL15	A06	GC47_ARS816	GC47	ARS816			13.41	3.77	3.77	-0.03	3.71	F2	Xuhua 13 × Zhonghua	SSR	Chen et al.2016
684	Agro-morphological related traits	Seed width	QTL16	A08	ARS120_AGGS2186	ARS120	AGGS2186			78.11	6.44	6.44	0.03	3.67	F2	Xuhua 13 × Zhonghua	SSR	Chen et al.2016
685	Agro-morphological related traits	Seed width	QTL17	A08	AGGS2186_TC9F10	AGGS2186	TC9F10			91.81	9.76	9.76	0.03	3.97	F2	Xuhua 13 × Zhonghua	SSR	Chen et al.2016
686	Agro-morphological related traits	Seed width	QTL18	A10	AGGS299	AGGS299	AGGS299			17.68	10.4	9.4-10.4			RIL	Fuchuan Dahuasheng and ICG6375	SSR	Chen et al., 2017
687	Agro-morphological related traits	Seed width	QTL19	B01	AHGS1829	AHGS1829	AHGS1829			72.01	6.3	6.3			RIL	Fuchuan Dahuasheng and ICG6375	SSR	Chen et al., 2017
688	Agro-morphological related traits	Seed width	QTL20	B01	AGGS947	AGGS947	AGGS947			53.61	12.8	12.8			RIL	Fuchuan Dahuasheng and ICG6375	SSR	Chen et al., 2017
689	Agro-morphological related traits	Seed width	QTL21	A08	A08A119	A08A119	A08A119			53.21	7.7	7.7			RIL	Fuchuan Dahuasheng and ICG6375	SSR	Chen et al., 2017
690	Agro-morphological related traits	Seed width	QTL22	A03	TC1E06	TC1E06	TC1E06			61.41	6.88	6.88			RIL	Fuchuan Dahuasheng and ICG6375	SSR	Chen et al., 2017
691	Agro-morphological related traits	Seed width	QTL23	A10	TC1G04	TC1G04	TC1G04			6.71	6.6	6.6			RIL	Fuchuan Dahuasheng and ICG6375	SSR	Chen et al., 2017
692	Agro-morphological related traits	Seed width	QTL24	A10	AGGS805	AGGS805	AGGS805			19.21	2.6	2.6			RIL	Fuchuan Dahuasheng and ICG6375	SSR	Chen et al., 2017
693	Agro-morphological related traits	Seed width	QTL25	A09	AGGS1498_2	AGGS1498_2	AGGS1498_2			25.71	6.78	6.78			RIL	Fuchuan Dahuasheng and ICG6375	SSR	Chen et al., 2017
694	Agro-morphological related traits	Seed width	QTL26	A06	AGGS1479	AGGS1479	AGGS1479			27.91	5.94	5.94			RIL	Fuchuan Dahuasheng and ICG6375	SSR	Chen et al., 2017
695	Agro-morphological related traits	Seed width	QTL27	A06	A06A285	A06A285	A06A285			50.11	7.6	7.6			RIL	Fuchuan Dahuasheng and ICG6375	SSR	Chen et al., 2017
696	Agro-morphological related traits	Seed width	QTL28	A06	AGGS997	AGGS997	AGGS997			43.11	6.13	6.13			RIL	Fuchuan Dahuasheng and ICG6375	SSR	Chen et al., 2017
697	Agro-morphological related traits	Seed width	QTL29	A06	AGGS1209	AGGS1209	AGGS1209			55.61	6.06	6.06			RIL	Fuchuan Dahuasheng and ICG6375	SSR	Chen et al., 2017
698	Agro-morphological related traits	Seed width	QTL30	B03	TC2A02_B_AP_175_B	TC2A02_B	AP_175_B	110	134	129	1.7	1.7	-0.1	3.8	BC2F4	Fleur 11 x ISATR52B	SSR	Sambou et al.,2017
699	Agro-morphological related traits	Seed width	QTL31	B03	AP_175_B_TC1E06_B	AP_175_B_TC1E06_B	TC1E06_B	114	119	115.5	1.5	1.5	-0.3	5.4	BC2F4	Fleur 11 x ISATR52B	SSR	Sambou et al.,2017
700	Agro-morphological related traits	Seed width	QTL32	B03	TC1E06_B_AC3F07_A2	TC1E06_B	AC3F07_A2	96	121	111	1.4	1.4	-0.1	4.8	BC2F4	Fleur 11 x ISATR52B	SSR	Sambou et al.,2017
701	Agro-morphological related traits	Seed width	QTL33	A07	AC3F07_A2_Seq2D01_A	AC3F07_A2	Seq2D01_A	0	57	25	1.3	1.3	-0.2	4.1	BC2F4	Fleur 11 x ISATR52B	SSR	Sambou et al.,2017
702	Agro-morphological related traits	Pod weight	QTL1	A07	S109_GM2246	S109	GM2246			16.51	4.1662	4.1662			RIL	TAG 24 9 ICGV 86031	SSR	Rail et al.,2011
703	Agro-morphological related traits	Pod weight	QTL2	A10	IPAHM524_TC4D09	IPAHM524	TC4D09			43.01-44.01	5.8472	5.8472			RIL	TAG 24 9 ICGV 86031	SSR	Rail et al.,2011
704	Agro-morphological related traits	Pod weight	QTL3	B02	RM11H01_TC11B04	RM11H01	TC11B04			29.01	6.8366	6.8366			RIL	TAG 24 9 ICGV 86031	SSR	Rail et al.,2011
705	Agro-morphological related traits	Pod weight	QTL4	B06	GM1494_GM1937	GM1494	GM1937			3.01	6.011	6.011			RIL	TAG 24 9 ICGV 86031	SSR	Rail et al.,2011
706	Agro-morphological related traits	Pod weight	QTL5	A01	TC2E05_A	TC2E05_A	TC2E05_A			0	11.7	11.7			BC2F3,BC3F2	Fleur 11 XAiAd	SSR	Fonceka et al.,2012
707	Agro-morphological related traits	Pod weight	QTL6	A02	Seq2G04_AC2C05	Seq2G04	AC2C05	0	24.8		5.92	5.92	10.8	2.99	RIL	TAG 24 x ICGV 86031	SSR	Faye et al.,2015
708	Agro-morphological related traits	Pod weight	QTL7	A05	GM633_TC2D08	GM633	TC2D08	8.8	9.9		6.07	6.07	11.06	4.2	RIL	TAG 24 x ICGV 86031	SSR	Faye et al.,2015
709	Agro-morphological related traits	Pod weight	QTL8	A06	RN34H10_IPAHM245	RN34H10	IPAHM245	42.6	48.7		5.16	5.16	10.35	3.58	RIL	TAG 24 x ICGV 86031	SSR	Faye et al.,2015
710	Agro-morphological related traits	Pod weight	QTL9	A09	gi1107_Seq7G02	gi1107	Seq7G02	24.3	39.3		7.51	7.51	-12.79	3.14	RIL	TAG 24 x ICGV 86031	SSR	Faye et al.,2015
711	Agro-morphological related traits	Pod weight	QTL10	A04	AX_147248868_B04	AX_147248868_B04	AX_147248868_B04			243.88	8.3	8.3	0.08	4.48	RIL	Tifrunner x NC 3033	SSR	Chavarro et al., 2020
712	Agro-morphological related traits	Pod weight	QTL11	A04	AX_147221427_B04	AX_147221427_B04	AX_147221427_B04			261.44	8.5	8.5	0.04	4.7	RIL	Tifrunner x NC 3033	SSR	Chavarro et al., 2020
713	Agro-morphological related traits	Pod weight	QTL12	A07	AX_147254382_B07	AX_147254382_B07	AX_147254382_B07			12.28	8.5	8.5	-0.02	6.7	RIL	Tifrunner x NC 3033	SSR	Chavarro et al., 2020
714	Agro-morphological related traits	Pod weight	QTL13	B07	AX_147254382_B07	AX_147254382_B07	AX_147254382_B07			12.28	12.5	12.5	-0.02	6.7	RIL	Tifrunner x NC 3033	SSR	Chavarro et al., 2020
715	Agro-morphological related traits	Pod weight	QTL14	A04	AX_147248868_B04	AX_147248868_B04	AX_147248868_B04			243.8	7.7	7.7	0.02	4.6	RIL	Tifrunner x NC 3033	SSR	Chavarro et al., 2020
716	Agro-morphological related traits	Pod weight	QTL15	B06	AX_147226319_A06	AX_147226319_A06	AX_147226319_A06			194.58	29.7	29.7	-0.02	16.3	RIL	Tifrunner x NC 3033	SSR	Chavarro et al., 2020
717	Agro-morphological related traits	Pod weight	QTL16	A02	Seq16C06_A02_67418614	Seq16C06	A02_67418614			101	10.0594	10.0594	-6.402	3.7213	RIL	TAG 24 × ICGV 86031	SNP	Pandey et al.,2020
718	Agro-morphological related traits	Pod weight	QTL17	A03	A03_101625507_A03_25161497	A03_101625507	A03_25161497			92	14.1754	14.1754	-75.6635	3.6485	RIL	TAG 24 × ICGV 86031	SNP	Pandey et al.,2020
719	Agro-morphological related traits	Pod weight	QTL18	A05	S109_GM2246	S109	GM2246			48	6.4438	6.4438	51.1189	4.4515	RIL	TAG 24 × ICGV 86031	SNP	Pandey et al.,2020
720	Agro-morphological related traits	Pod weight	QTL19	A07	PM499_PM73	PM499	PM73			17	5.9543	5.9543	4.0662	3.4059	RIL	TAG 24 × ICGV 86031	SNP	Pandey et al.,2020
721	Agro-morphological related traits	Pod weight	QTL20	A07	RM11H01_TC11B04	RM11H01	TC11B04			59	5.0037	5.0037	22.3934	3.5983	RIL	TAG 24 × ICGV 86031	SNP	Pandey et al.,2020
722	Agro-morphological related traits	Pod number	QTL1	A01	TC2E05_A_TC23F04_A2	TC2E05_A	TC23F04_A2	0	34.9	4	1.96	1.96	1.88	5	BC2F3,BC3F2	Fleur 11 XAiAd	SSR	Fonceka et al.,2012
723	Agro-morphological related traits	Pod number	QTL2	A05	gi_0385_A_Ah_614_A	gi_0385_A	Ah_614_A	4.6	44.2	17	2	2	2	4	BC2F3,BC3F2	Fleur 11 XAiAd	SSR	Fonceka et al.,2012
724	Agro-morphological related traits	Pod number	QTL3	A01	TC19F05_B	TC19F05_B	TC19F05_B			44.9	12.6	12.6	-0.01	3	BC2F3,BC3F2	Fleur 11 XAiAd	SSR	Fonceka et al.,2012
725	Agro-morphological related traits	Pod number	QTL4	B11	TC3E02_B_TC23E04_B	TC3E02_B	TC23E04_B	0		11	9.6	9.6	0.02	3.1	BC2F3,BC3F2	Fleur 11 XAiAd	SSR	Fonceka et al.,2012
726	Agro-morphological related traits	Pod number	QTL5	B05	GM1536_GM2301	GM1536	GM2301	10.5	12.8	12.51	8.8	8.8	-1.25005	6.46	RIL	TAG 24 × GPBD 4	SSR	Khedikar et al.,2017
727	Agro-morphological related traits	Pod number	QTL6	B08	GM1076_Seq5D05	GM1076	Seq5D05	48.7	62.88	60.71	10.48	10.48	-1.36121	7.1	RIL	TAG 24 × GPBD 4	SSR	Khedikar et al.,2017
728	Agro-morphological related traits	Pod number	QTL7	A06	GM1097_TC7C06	GM1097	TC7C06	22.1	26.5	22.11	4.62	4.62	1.06631	2.57	RIL	TAG 24 × GPBD 4	SSR	Khedikar et al.,2017
729	Agro-morphological related traits	Pod number	QTL8	B07	Seq15C12_GM2482	Seq15C12	GM2482	0	0.2	0.01	5.8	5.8	-1.22137	2.88	RIL	TAG 24 × GPBD 4	SSR	Khedikar et al.,2017
730	Agro-morphological related traits	Pod number	QTL9	A05	GM1955_GM1007	GM1955	GM1007	63.2	68.5	65.21	7.88	7.88	-1.22439	3.8	RIL	TAG 24 × GPBD 4	SSR	Khedikar et al.,2017
731	Agro-morphological related traits	Pod number	QTL10	B08	TC2G05_TC4G10	TC2G05	TC4G10	21.3	32.8	32.81	3.88	3.88	-0.858078	2.68	RIL	TAG 24 × GPBD 4	SSR	Khedikar et al.,2017
732	Agro-morphological related traits	Pod number	QTL11	B08	TC11F12_TC2G05	TC11F12	TC2G05	0	21.3	2.01	7.3	7.3	-1.47114	2.84	RIL	TAG 24 × GPBD 4	SSR	Khedikar et al.,2017
733	Agro-morphological related traits	Pod number	QTL12	A05	AGG51335	AGG51335	AGG51335	46.54	47.08	46.81	7.5	7.5	-1.7	2.54	RIL	Fuchuan Dahuasheng and ICG6375	SSR	Chen et al., 2019
734	Agro-morphological related traits	Pod number	QTL13	A05	AGG51335	AGG51335	AGG51335	46.54	47.08	46.81	7.5	7.5	-1.7	2.54	RIL	Fuchuan Dahuasheng and ICG6375	SSR	Chen et al., 2019
735	Agro-morphological related traits	Pod number	QTL14	A05	AGG51335	AGG51335	AGG51335	46.54	47.08	46.81	7.5	7.5	-1.7	2.54	RIL	Fuchuan Dahuasheng and ICG6375	SSR	Chen et al., 2019
736	Agro-morphological related traits	Pod number	QTL15	A05	AGG51335	AGG51335	AGG51335	46.54	47.08	46.81	7.5	7.5	-1.7	2.54	RIL	Fuchuan Dahuasheng and ICG6375	SSR	Chen et al., 2019
737	Agro-morphological related traits	Pod number	QTL16	B03	GA27	GA27	GA27	51	52.3	51.31	7.78	7.78	1.8	3.6	RIL	Fuchuan Dahuasheng and ICG6375	SSR	Chen et al., 2019
738	Agro-morphological related traits	Pod number	QTL17	B03	GA27	GA27	GA27	51	52.3	51.31	7.78	7.78	1.8	3.6	RIL	Fuchuan Dahuasheng and ICG6375	SSR	Chen et al., 2019
739	Agro-morphological related traits	Pod number	QTL18	B03	GA27	GA27	GA27	51	52.3	51.31	7.78	7.78	1.8	3.6	RIL	Fuchuan Dahuasheng and ICG6375	SSR	Chen et al., 2019
740	Agro-morphological related traits	Pod number	QTL19	B08	TC8H03	TC8H03	TC8H03	8.97	10.75	9.61	6.78	6.78	-2	3.5	RIL	Fuchuan Dahuasheng and ICG6375	SSR	Chen et al., 2019
741	Agro-morphological related traits	Pod number	QTL20	B05						43.81	6.7	6.7	1.2	2.7	RIL	Fuchuan Dahuasheng and ICG6375	SSR	Chen et al., 2019
742	Agro-morphological related traits	Pod number	QTL21	B05						46.21	5.5	5.5	-1.2	2.8	RIL	Fuchuan Dahuasheng and ICG6375	SSR	Chen et al., 2019
743	Agro-morphological related traits	Total biomass	QTL1	A05	gi_0385_A_Ah_614.A	gi_0385_A	Ah_614.A	4.6	44.4	18	16.6	13.2-16.6	11.788	5.63	BC2F3,BC3F2	Fleur 11 XAiAd	SSR	Fonceka et al.,2012
744	Agro-morphological related traits	Total biomass	QTL2	A05	gi_0385_A_Ah_614.A	gi_0385_A	Ah_614.A	4.6	44.4	18	16.6	13.2-16.6	11.788	5.63	BC2F3,BC3F2	Fleur 11 XAiAd	SSR	Fonceka et al.,2012
745	Agro-morphological related traits	Total biomass	QTL3	B06	Seq18G01_B_TC4D09_B	Seq18G01_B	TC4D09_B	93.9	104.4	104.4	11	11	5.64	3.388	BC2F3,BC3F2	Fleur 11 XAiAd	SSR	Fonceka et al.,2012
746	Agro-morphological related traits	Total biomass	QTL4	A05	GM1897_PM427	GM1897	PM427			43	6.4992	6.4992	0.1524	3.5467	RIL	TAG 24 × ICGV 86031	SNP	Pandey et al.,2020
747	Agro-morphological related traits	Total biomass	QTL5	B09	B09_145215085_B09_16205676	B09_145215085	B09_16205676			22	12.0277	12.0277	-0.2217	4.3931	RIL	TAG 24 × ICGV 86031	SNP	Pandey et al.,2020
748	Agro-morphological related traits	Total biomass	QTL6	A05	A05_85733059_PM427	A05_85733059	PM427			42	7.0599	7.0599	0.2109	4.3902	RIL	TAG 24 × ICGV 86031	SNP	Pandey et al.,2020
749	Agro-morphological related traits	Total biomass	QTL7	B09	B09_145215085_B09_16205676	B09_145215085	B09_16205676			22	9.7684	9.7684	-0.2661	4.248	RIL	TAG 24 × ICGV 86031	SNP	Pandey et al.,2020
750	Agro-morphological related traits	Total biomass	QTL8	B07	B07_5225270_B07_86522510	B07_5225270	B07_86522510			30	9.5037	9.5037	0.1227	4.0383	RIL	TAG 24 × ICGV 86031	SNP	Pandey et al.,2020
751	Agro-morphological related traits	Total biomass	QTL9	A05	A05_85733059_PM427	A05_85733059	PM427			42	7.9698	7.9698	0.1687	4.9788	RIL	TAG 24 × ICGV 86031	SNP	Pandey et al.,2020
752	Agro-morphological related traits	Total biomass	QTL10	B01	GM1971b_Ah193	GM1971b	Ah193			32.51	15.5803	15.5803	0.158614	6.8216	RIL	TAG 24 9 ICGV 86031	SSR	Rail et al.,2011
753	Agro-morphological related traits	Total biomass	QTL11		GM1971b_Ah193	GM1971b	Ah193			32.51	15.5803	15.5803	0.158614	6.8216	RIL	TAG 24 9 ICGV 86031	SSR	Rail et al.,2011
754	Agro-morphological related traits	Total biomass	QTL12	B01	GM1971b_Ah193	GM1971b	Ah193			32.51	15.5803	15.5803	0.158614	6.8216	RIL	TAG 24 9 ICGV 86031	SSR	Rail et al.,2011
755	Agro-morphological related traits	Total biomass	QTL13	B01	GM1971b_Ah193	GM1971b	Ah193			32.51	15.5803	15.5803	0.158614	6.8216	RIL	TAG 24 9 ICGV 86031	SSR	Rail et al.,2011
756	Agro-morphological related traits	Total biomass	QTL14	A07	AP40_GM736	AP40	GM736			10.01	4.252	4.252	-0.166544	3.44097	RIL	TAG 24 9 ICGV 86031	SSR	Rail et al.,2011
757	Agro-morphological related traits	Total biomass	QTL15	A07	AP40_GM736	AP40	GM736			10.01	4.252	4.252	-0.166544	3.44097	RIL	TAG 24 9 ICGV 86031	SSR	Rail et al.,2011
758	Agro-morphological related traits	Total biomass	QTL16	B01	GM1971b_Ah193	GM1971b	Ah193			31.51	16.7293	16.7293	0.330384	7.20917	RIL	TAG 24 9 ICGV 86031	SSR	Rail et al.,2011
759	Agro-morphological related traits	Haulm weight	QTL1	A02	RI2A06_A_Seq2F05_A	RI2A06_A	Seq2F05_A	70.4	76.1	76.1	13.5	10.4-13.5	9.97	3.77	BC2F3,BC3F2	Fleur 11 XAiAd	SSR	Fonceka et al.,2012
760	Agro-morphological related traits	Haulm weight	QTL2	A05	gi_0385_A9_Ah_742_A	gi_0385_A	Ah_742_A	4.6	44.2	21	21	21	4.72	5.88	BC2F3,BC3F2	Fleur 11 X AiAd	SSR	Fonceka et al.,2012
761	Agro-morphological related traits	Haulm weight	QTL3	B06	TC4D09_B_Seq18G01_B	TC4D09_B	Seq18G01_B		104.4	104	104	104	3.76	3.78	BC2F3,BC3F2	Fleur 11 X AiAd	SSR	Fonceka et al.,2012
762	Agro-morphological related traits	Haulm weight	QTL4	A05	TC6E01_GM667	TC6E01	GM667	47.2	16.4		4.33	4.33	15.41	2.96	RIL	TAG 24 x ICGV 86031	SSR	Faye et al.,2015
763	Agro-morphological related traits	Haulm weight	QTL5	A06	TC11A04_IPAHM509	TC11A04	IPAHM509	89.7	62.3		6.96	6.96	-23.02	3.34	RIL	TAG 24 x ICGV 86031	SSR	Faye et al.,2015
764	Agro-morphological related traits	Haulm weight	QTL6	A07	GM1897_GM1867	GM1897	GM1867	23.1	32.1		7.7	7.7	48.55	4.88	RIL	TAG 24 x ICGV 86031	SSR	Faye et al.,2015
765	Agro-morphological related traits	Haulm weight	QTL7	A10	GM2444_GM1991	GM2444	GM1991	0	21.8		5.34	5.34	16.64	3.03	RIL	TAG 24 x ICGV 86031	SSR	Faye et al.,2015
766	Agro-morphological related traits	Haulm weight	QTL8	B01	Seq3B05_GM2350	Seq3B05	GM2350	0	21.2		10	10	22.76	2.98	RIL	TAG 24 x ICGV 86031	SSR	Faye et al.,2015
767	Agro-morphological related traits	Haulm weight	QTL9	B01	S1_GM613	S1	GM613	60	62.3		6.12	6.12	-20.06	2.54	RIL	TAG 24 x ICGV 86031	SSR	Faye et al.,2015
768	Agro-morphological related traits	Haulm weight	QTL10	B07	IPAHM105_IPAHM108A	IPAHM105	IPAHM108A	22.5	26.8		6.57	6.57	-22.96	3.94	RIL	TAG 24 x ICGV 86031	SSR	Faye et al.,2015
769	Agro-morphological related traits	Haulm weight	QTL11	B08	Seq19B12_TC9H09	Seq19B12	TC9H09	19.5	23.1		8.2	8.2	31.63	3.51	RIL	TAG 24 x ICGV 86031	SSR	Faye et al.,2015
770	Agro-morphological related traits	Harvest index	QTL1	A02	RI2A06_A	RI2A06_A	RI2A06_A			75	18.1	18.1	-1.07	4.18	BC2F3,BC3F2	Fleur 11 XAiAd	SSR	Fonceka et al.,2012
771	Agro-morphological related traits	Harvest index	QTL2	A02	RI2A06_A	RI2A06_A	RI2A06_A			75	18.1	18.1	-1.07	4.18	BC2F3,BC3F2	Fleur 11 XAiAd	SSR	Fonceka et al.,2012
772	Agro-morphological related traits	Harvest index	QTL3	QTL8	TC11H06-GM2584	TC11H06	GM2584			64.2	0.0221	0.0221	3.29		RIL	ICGS 44 9 ICGS 76	SSR	Gautami et al.,2012
773	Agro-morphological related traits	Harvest index	QTL4		GM1922-GM2050	GM1922	GM2050			0	5.9862	5.9862	2.28		RIL	ICGS 44 9 ICGS 76	SSR	Gautami et al.,2012
774	Agro-morphological related traits	Harvest index	QTL5	A05	GM2584– pPGSSeq17F06	GM2584	pPGSSeq17F06	9	79.2	74					RIL	ICGS 44 9 ICGS 76	SSR	Gautami et al.,2012
775	Agro-morphological related traits	Harvest index	QTL6	B06	GM2050–GM1494	GM2050	GM1494	0		39					RIL	ICGS 44 9 ICGS 76	SSR	Gautami et al.,2012
776	Agro-morphological related traits	Harvest index	QTL7	A06	RN34H10_IPAHM245	RN34H10	IPAHM245	42.3	42.6		8.28	8.28	1.33	5.78	RIL	TAG 24 x ICGV 86031	SSR	Faye et al.,2015
777	Agro-morphological related traits	Harvest index	QTL8	A08	IPAHM177_IPAHM219	IPAHM177	IPAHM219	57	62.88		5.37	5.37	-1.05	2.88	RIL	TAG 24 x ICGV 86031	SSR	Faye et al.,2015
778	Agro-morphological related traits	Harvest index	QTL9	A08	IPAHM177_IPAHM219	IPAHM177	IPAHM219	57	62.88		5.37	5.37	-1.05	2.88	RIL	TAG 24 x ICGV 86031	SSR	Faye et al.,2015
779	Agro-morphological related traits	Harvest index	QTL10	A09	Seq14H06_GM694	Seq14H06	GM694	16.2	17.88		3.77	3.77	-0.11	2.55	RIL	TAG 24 x ICGV 86031	SSR	Faye et al.,2015
780	Agro-morphological related traits	Harvest index	QTL11	B04	GM2687_GM2688	GM2687	GM2688	0	33.3		3.5	3.5	-0.86	2.51	RIL	TAG 24 x ICGV 86031	SSR	Faye et al.,2015
781	Agro-morphological related traits	Harvest index	QTL12	B02	GM626_Seq16C06	GM626	Seq16C06			98	5.3	5.3	0	3.5	RIL	TAG 24 × ICGV 86031	SNP	Pandey et al.,2020
782	Agro-morphological related traits	Days to flowering	QTL1	B07	Seq15C10_B_TC3B05_B	Seq15C10_B	TC3B05_B	35.3	82.2	38	9.3	9.3	-0.74	3	BC2F3,BC3F2	Fleur 11 XAiAd	SSR	Fonceka et al.,2012
783	Agro-morphological related traits	Days to flowering	QTL2	A04	Ai124H2_A_TC5A07_A	Ai124H2_A	TC5A07_A	98.8	102.58	99	5.1	5.1	-1.2	2.5	BC2F4	Fleur 11 x ISATR52B	SSR	Sambou et al.,2017
784	Agro-morphological related traits	Days to flowering	QTL3	A08	TC3B05_A_Ad90L8_A2	TC3B05_A	Ad90L8_A2	0	9.2	7	6.4	6.4	0.4	3.4	BC2F4	Fleur 11 x ISATR52B	SSR	Sambou et al.,2017
785	Agro-morphological related traits	Days to flowering	QTL4	B01	TC2E05_B_AP_152_B	TC2E05_B	AP_152_B	39.13	41.63	40	5.4	5.4	0.4	2.6	BC2F4	Fleur 11 x ISATR52B	SSR	Sambou et al.,2017
786	Agro-morphological related traits	Days to flowering	QTL5	B10	Seq11D04_B_AC3C02_B	Seq11D04_B	AC3C02_B	41.88	43.32	36.2	12	12	-0.2	5.6	BC2F4	Fleur 11 x ISATR52B	SSR	Sambou et al.,2017
787	Agro-morphological related traits	Days to flowering	QTL6	A09	gi1107_Seq7G02	gi1107	Seq7G02	56.8	65.7	60.81	6.82	6.82	-0.282158	3.63	RIL	TAG 24 × GPBD 4	SSR	Khedikar et al.,2017
788	Agro-morphological related traits	Days to flowering	QTL7	A04	GM1555_IPAHM272	GM1555	IPAHM272	47.88	62.8	61.91	6.4	6.4	0.300234	3.81	RIL	TAG 24 × GPBD 4	SSR	Khedikar et al.,2017
789	Agro-morphological related traits	Days to flowering	QTL8	A10	TC3H07_TC4D09	TC3H07	TC4D09	89.2	109.4	89.21	4.88	4.88	0.321869	2.5	RIL	TAG 24 × GPBD 4	SSR	Khedikar et al.,2017
790	Agro-morphological related traits	Days to flowering	QTL9	A07	IPAHM245_A07_71788521	IPAHM245	71788521			107	7.4898	7.4898	0.2749	3.8714	RIL	TAG 24 × ICGV 86031	SNP	Pandey et al.,2020
791	Agro-morphological related traits	Days to flowering	QTL10	A07	A07_71788521_TC7C06	A07_71788521	TC7C06			108	5.2978	5.2978	0.2329	3.8649	RIL	TAG 24 × ICGV 86031	SNP	Pandey et al.,2020
792	Agro-morphological related traits	Days to flowering	QTL11	B06	B06_20317870_B06_249894	B06_20317870_B06	B06_249894			99	6.7673	6.7673	-0.2772	3.1143	RIL	TAG 24 × ICGV 86031	SNP	Pandey et al.,2020
793	Agro-morphological related traits	Days to flowering	QTL12	B04	Marker447044–Marker445953	Marker447044	Marker445953			1	21.82	6.61–21.82	-0.4	17.62	RIL	Silihong×Jinonghei 3	SNP and SSR	Wang et al.,2020
794	Agro-morphological related traits	Days to flowering	QTL13	B07	arker550862–Marker550907	arker550862	Marker550907			55	5.74	4.27–5.74	-0.4	5.34	RIL	Silihong×Jinonghei 4	SNP and SSR	Wang et al.,2020
795	Agro-morphological related traits	Days to flowering	QTL14	B08	Marker643650–Marker643839	Marker643650	Marker643839			81	5.27	4.57–5.27	-0.34	4.7	RIL	Silihong×Jinonghei 5	SNP and SSR	Wang et al.,2020
796	Agro-morphological related traits	Days to flowering	QTL15	B08	Marker643765–Marker644203	Marker643765	Marker644203			53	9.18	4.72–9.18	-0.788	8.18	RIL	Silihong×Jinonghei 6	SNP and SSR	Wang et al.,2020
797	Agro-morphological related traits	Days to flowering	QTL16	B08	Marker644357–Marker644464	Marker644357	Marker644464			90	3.7	3.7	-0.55	3.3	RIL	Silihong×Jinonghei 7	SNP and SSR	Wang et al.,2020
798	Agro-morphological related traits	Days to flowering	QTL17	B07	Marker588631–Marker587061	Marker588631	Marker587061			29	18.01	18.01	-3.46	40.36	RIL	Silihong×Jinonghei 8	SNP and SSR	Wang et al.,2020
799	Agro-morphological related traits	Days to flowering	QTL18	B07	Marker552278–Marker552176	Marker552278	Marker552176			45	5.87	5.87	-0.66	3.488	RIL	Silihong×Jinonghei 9	SNP and SSR	Wang et al.,2020
800	Agro-morphological related traits	Days to flowering	QTL19	B05	Marker450774–Marker450989	Marker450774	Marker450989			0	5.93	3.24–5.93	0.88	4	RIL	Silihong×Jinonghei 10	SNP and SSR	Wang et al.,2020
801	Agro-morphological related traits	Days to flowering	QTL20	B05	Marker451138–Marker451609	Marker451138	Marker451609			2	2.9	2.9	0.77	3.5	RIL	Silihong×Jinonghei 11	SNP and SSR	Wang et al.,2020
802	Agro-morphological related traits	Days to flowering	QTL21	B03	Marker376203–Marker377667	Marker376203	Marker377667			44	1.15	1.15	0.87	3.7	RIL	Silihong×Jinonghei 12	SNP and SSR	Wang et al.,2020
803	Agro-morphological related traits	Days to flowering	QTL22	B03	Marker411062–Marker411355	Marker411062	Marker411355			73	7.15	3.71–7.15	0.88	4.5	RIL	Silihong×Jinonghei 13	SNP and SSR	Wang et al.,2020
804	Agro-morphological related traits	Days to flowering	QTL23	B03	Marker411355–Marker411472	Marker411355	Marker411472			75	3.74	3.74	0.48	3.7	RIL	Silihong×Jinonghei 14	SNP and SSR	Wang et al.,2020
805	Agro-morphological related traits	Days to flowering	QTL24	B01	Marker332062–Marker333018	Marker332062	Marker333018			72	3.74	3.74	-0.38	3.8	RIL	Silihong×Jinonghei 15	SNP and SSR	Wang et al.,2020
806	Agro-morphological related traits	Days to flowering	QTL25	A08	AHGS1844–AHGS1718	AHGS1844	AHGS1718			105	3.62	3.62	0.82	3.3	RIL	Silihong×Jinonghei 16	SNP and SSR	Wang et al.,2020
807	Agro-morphological related traits	Days to flowering	QTL26	A08	pPGPseq3B8–Ah3TC38A07_1	pPGPseq3B8	Ah3TC38A07_1			118	4.88	4.88	0.4	3.1	RIL	Silihong×Jinonghei 17	SNP and SSR	Wang et al.,2020
808	Agro-morphological related traits	Days to flowering	QTL27	A08	IPAHM569–Marker206519	IPAHM569	Marker206519			121	3.88	3.88	0.52	3.88	RIL	Silihong×Jinonghei 18	SNP and SSR	Wang et al.,2020
809	Agro-morphological related traits	Days to flowering	QTL28	A08	Marker155041–Marker155149	Marker155041	Marker155149			8	4.63	4.63	0.55	4.4	RIL	Silihong×Jinonghei 19	SNP and SSR	Wang et al.,2020
810	Agro-morphological related traits	Days to flowering	QTL29	A04	Marker120633–Marker121066	Marker120633	Marker121066			44	5.53	5.53	-0.4	3.4	RIL	Silihong×Jinonghei 20	SNP and SSR	Wang et al.,2020
811	Agro-morphological related traits	Days to flowering	QTL30	A01	Marker27549–Marker27629	Marker27549	Marker27629			80	4.52	4.52	0.6	3.3	RIL	Silihong×Jinonghei 21	SNP and SSR	Wang et al.,2020
812	Agro-morphological related traits	Plant height	QTL1	A04	TC9E08_A1_TC11B04_A	TC9E08_A1	TC11B04_A	84.4	110.7	93	9.3	9.3	2.15	2.97	BC2F3,BC3F2	Fleur 11 XAiAd	SSR	Fonceka et al.,2012
813	Agro-morphological related traits	Plant height	QTL2	A07	TC9H08_A_Seq3B08_A	TC9H08_A	Seq3B08_A	50.1	56.88	53	26.7	26.7	-0.88	9.37	BC2F3,BC3F2	Fleur 11 XAiAd	SSR	Fonceka et al.,2012
814	Agro-morphological related traits	Plant height	QTL3	B04	PM035_B_gi_0832_B	PM035_B	gi_0832_B	74.6	77.2	77.2	14.7	14.7	-2.87	4.82	BC2F3,BC3F2	Fleur 11 XAiAd	SSR	Fonceka et al.,2012
815	Agro-morphological related traits	Plant height	QTL4	B08	AC2C12_B_IPAHM123_B	AC2C12_B	IPAHM123_B	12.7	20.6	17.1	13.8	13.8	-2.56	4.41	BC2F3,BC3F2	Fleur 11 XAiAd	SSR	Fonceka et al.,2012
816	Agro-morphological related traits	Plant height	QTL5	B10	TC22G05_B_Seq7H06_B	TC22G05_B	Seq7H06_B	0	34	0	10	10	-0.66	4.2	BC2F3,BC3F2	Fleur 11 XAiAd	SSR	Fonceka et al.,2012
817	Agro-morphological related traits	Plant height	QTL6	A03	AHGS2058_pPGSseq9H8	AHGS2058	pPGSseq9H8			0.01	8.31	8.31			F2	Zhonghua 10 × ICG12625	SSR	Huang et al., 2015
818	Agro-morphological related traits	Plant height	QTL7	B04	AHGS2429_POCR609	AHGS2429	POCR609			0.01	6.12	6.12			F2	Zhonghua 10 × ICG12625	SSR	Huang et al., 2015
819	Agro-morphological related traits	Plant height	QTL8	B07	GM2557_GM2067	GM2557	GM2067			16.91	8.9	8.9			F2	Zhonghua 10 × ICG12625	SSR	Huang et al., 2015
820	Agro-morphological related traits	Plant height	QTL9	A06	AGGS1143	AGGS1143	AGGS1143			0.01	6.9	6.9			RIL	Fuchuan Dahuasheng and ICG6375	SSR	Chen et al., 2017
821	Agro-morphological related traits	Plant height	QTL10	A06	AGGS1314	AGGS1314	AGGS1314			59.61	9.3	9.3			RIL	Fuchuan Dahuasheng and ICG6375	SSR	Chen et al., 2017
822	Agro-morphological related traits	Plant height	QTL11	A02	AGGS638_2	AGGS638_2	AGGS638_2			46.21	10.2	10.2			RIL	Fuchuan Dahuasheng and ICG6375	SSR	Chen et al., 2017
823	Agro-morphological related traits	Plant height	QTL12	A06	AGGS1405	AGGS1405	AGGS1405			63.61	9.8	6.305-9.0768			RIL	Fuchuan Dahuasheng and ICG6375	SSR	Chen et al., 2017
824	Agro-morphological related traits	Plant height	QTL13	B06	AHGS2553	AHGS2553	AHGS2553			47.66	48.3	47.02-48.3			RIL	Fuchuan Dahuasheng and ICG6375	SSR	Chen et al., 2017
825	Agro-morphological related traits	Plant height	QTL14	B06	AHGS1930	AHGS1930	AHGS1930			30.44	9.2	6.7-9.2			RIL	Fuchuan Dahuasheng and ICG6375	SSR	Chen et al., 2017
826	Agro-morphological related traits	Plant height	QTL15	B06	TC4F10_2	TC4F10_2	TC4F10_2			41.98	7.4	9.1-7.4			RIL	Fuchuan Dahuasheng and ICG6375	SSR	Chen et al., 2017
827	Agro-morphological related traits	Plant height	QTL16	A03	Ah3T31E08_A	Ah3T31E08_A	Ah3T31E08_A		2.3	12.5	0.7	0.7	-1.2	4.3	BC2F4	Fleur 11 x ISATR52B	SSR	Sambou et al.,2017
828	Agro-morphological related traits	Plant height	QTL17	A03	Ad90L8_A1	Ad90L8_A1	Ad90L8_A1		4.6	11.5	3.8	3.8	-1.5	2.6	BC2F4	Fleur 11 x ISATR52B	SSR	Sambou et al.,2017
829	Agro-morphological related traits	Plant height	QTL18	A10	Ah3TC22G05_A2	Ah3TC22G05_A2	Ah3TC22G05_A2	79	93	86.6	0.8	0.8	-1.4	4.1	BC2F4	Fleur 11 x ISATR52B	SSR	Sambou et al.,2017
830	Agro-morphological related traits	Plant height	QTL19	B01	Ap_152_B	Ap_152_B	Ap_152_B	38	57	40	2.2	2.2	0.4	2.6	BC2F4	Fleur 11 x ISATR52B	SSR	Sambou et al.,2017
831	Agro-morphological related traits	Plant height	QTL20	A05	TC3A12_GM1955	TC3A12	GM1955			61.71	11.57	11.57	-1.19739	6.4	RIL	TAG 24 × GPBD 4	SSR	Khedikar et al.,2017
832	Agro-morphological related traits	Plant height	QTL21	A05	GM633_PM179	GM633	PM179			73.51	6.24-9.67	6.24-9.67	-1.23	5.3	RIL	TAG 24 × GPBD 4	SSR	Khedikar et al.,2017
833	Agro-morphological related traits	Plant height	QTL22	A07	GM2637_GM2313	GM2637	GM2313			61.81	4.97	4.97	0.790662	2.54	RIL	TAG 24 × GPBD 4	SSR	Khedikar et al.,2017
834	Agro-morphological related traits	Plant height	QTL23	B02	Seq7H06_IPAHM176	Seq7H06	IPAHM176			1.91	3.8-7.12	3.8-7.12	-0.87	5.03	RIL	TAG 24 × GPBD 4	SSR	Khedikar et al.,2017
835	Agro-morphological related traits	Plant height	QTL24	A10	GM670_Seq19A05	GM670	Seq19A05			70.91	7.39	7.39	-1.40068	4.88	RIL	TAG 24 × GPBD 4	SSR	Khedikar et al.,2017
836	Agro-morphological related traits	Plant height	QTL25	A10	IPAHM524_TC3H07	IPAHM524	TC3H07			85.81	6.53	6.53	-1.31672	3.68	RIL	TAG 24 × GPBD 4	SSR	Khedikar et al.,2017
837	Agro-morphological related traits	Plant height	QTL26	B02	GM1573_GM1009	GM1573	GM1009			82.71	7.67	7.67	-0.920049	3.36	RIL	TAG 24 × GPBD 4	SSR	Khedikar et al.,2017
838	Agro-morphological related traits	Plant height	QTL27	B08	GM1076_Seq5D05	GM1076	Seq5D05			62.91	5.23	5.23	0.772353	3.44	RIL	TAG 24 × GPBD 4	SSR	Khedikar et al.,2017
839	Agro-morphological related traits	Plant height	QTL28	A05	GM1955_GM1007	GM1955	GM1007			65.21	5.11-6.18	5.11-6.18	-1.14263	3.8	RIL	TAG 24 × GPBD 4	SSR	Khedikar et al.,2017
840	Agro-morphological related traits	Plant height	QTL29	B02	Seq3E10_TC3E05	Seq3E10	TC3E05			9.81	6.12	6.12	-1.17021	4.02	RIL	TAG 24 × GPBD 4	SSR	Khedikar et al.,2017
841	Agro-morphological related traits	Plant height	QTL30	B05	GM1883_GM1502	GM1883	GM1502			99.81	5.74	5.74	1.12817	2.85	RIL	TAG 24 × GPBD 4	SSR	Khedikar et al.,2017
842	Agro-morphological related traits	Plant height	QTL31	B08	TC2G05_TC4G10	TC2G05	TC4G10			27.31	4.88	4.88	-1.0491	2.55	RIL	TAG 24 × GPBD 4	SSR	Khedikar et al.,2017
843	Agro-morphological related traits	Plant height	QTL32	A07	TC5A07_GM2246	TC5A07	GM2246			9.61	4.5	4.5	0.773376	3.38	RIL	TAG 24 × GPBD 4	SSR	Khedikar et al.,2017
844	Agro-morphological related traits	Plant height	QTL33	A10	GM2444_GM884	GM2444	GM884			51.81	9.55	9.55	-1.10292	3.78	RIL	TAG 24 × GPBD 4	SSR	Khedikar et al.,2017
845	Agro-morphological related traits	Plant height	QTL34	A10	PM137_GM670	PM137	GM670			68.81	7.33	7.33	-0.973122	3.78	RIL	TAG 24 × GPBD 4	SSR	Khedikar et al.,2017
846	Agro-morphological related traits	Plant height	QTL35	B02	IPAHM176_Seq3E10	IPAHM176	Seq3E10			7.91	6.95	6.95	-0.948358	5.21	RIL	TAG 24 × GPBD 4	SSR	Khedikar et al.,2017
847	Agro-morphological related traits	Plant height	QTL36	A05	IPAHM356_GM1577	IPAHM356	GM1577			41.01	7.75	7.75	-1.35817	4.48	RIL	TAG 24 × GPBD 4	SSR	Khedikar et al.,2017
848	Agro-morphological related traits	Plant height	QTL37	A10	TC1A02_IPAHM524	TC1A02	IPAHM524			76.31	7.67	7.67	-1.35817	2.88	RIL	TAG 24 × GPBD 4	SSR	Khedikar et al.,2017
849	Agro-morphological related traits	Plant height	QTL38	A09	GM1979_TC2D08	GM1979	TC2D08			21.51	5.51	5.51	1.13858	4.35	RIL	TAG 24 × GPBD 4	SSR	Khedikar et al.,2017
850	Agro-morphological related traits	Plant height	QTL39	A09	TC5A06_Seq14H06	TC5A06	Seq14H06			49.91	6.08	6.08	-1.28022	2.86	RIL	TAG 24 × GPBD 4	SSR	Khedikar et al.,2017
851	Agro-morphological related traits	Plant height	QTL40	A01	GM635a_GM635b	GM635a	GM635b	41.6	46.4		4.04	4.04	-0.74	2.76	RIL	TAG 24 x ICGV 86031	SSR	Faye et al.,2015
852	Agro-morphological related traits	Plant height	QTL41	A04	IPAHM287_Seq9G05	IPAHM287	Seq9G05	0	10.4		5.88	5.88	82	3.66	RIL	TAG 24 x ICGV 86031	SSR	Faye et al.,2015
853	Agro-morphological related traits	Plant height	QTL42	A06	RN34H10_IPAHM245	RN34H10	PAHM245	42.6	48.7		5.61	5.61	-81.31	3.12	RIL	TAG 24 x ICGV 86031	SSR	Faye et al.,2015
854	Agro-morphological related traits	Plant height	QTL43	B01	Seq3B05_GM2350	Seq3B05	GM2350	0	22.1		4.52	4.52	0.73	2.81	RIL	TAG 24 x ICGV 86031	SSR	Faye et al.,2015
855	Agro-morphological related traits	Plant height	QTL44	B07	IPAHM105_IPAHM108A	IPAHM105	PAHM108A	22.5	26.8		8.16	8.16	-99.8	3.61	RIL	TAG 24 x ICGV 86031	SSR	Faye et al.,2015
856	Agro-morphological related traits	Plant height	QTL45	A05	Ad05A20464_AHGS2344	Ad05A20464	AHGS2344	87.9	89.5	89.21	8.16	8.16	2.02	4.28	RIL	Yuanza 9102 × Xuzhou 68-4	SSR	Lv et al.,2018
857	Agro-morphological related traits	Plant height	QTL46	A09	AHGS2127_Ad09A3779	AHGS2127	Ad09A3779	29.8	45.4	42	10.63	7.52-10.63	2.04	5.51	RIL	Yuanza 9102 × Xuzhou 68-4	SSR	Lv et al.,2018
858	Agro-morphological related traits	Plant height	QTL47	A09	AHGS2127_Ad09A3779	AHGS2127	Ad09A3779	29.8	45.4	42	10.63	7.52-10.63	2.04	5.51	RIL	Yuanza 9102 × Xuzhou 68-4	SSR	Lv et al.,2018
859	Agro-morphological related traits	Plant height	QTL48	A09	AHGS2127_Ad09A3779	AHGS2127	Ad09A3779	29.8	45.4	42	10.63	7.52-10.63	2.04	5.51	RIL	Yuanza 9102 × Xuzhou 68-4	SSR	Lv et al.,2018
860	Agro-morphological related traits	Plant height	QTL49	A09	AHGS2127_Ad09A3779	AHGS2127	Ad09A3779	29.8	45.4	42	10.63	7.52-10.63	2.04	5.51	RIL	Yuanza 9102 × Xuzhou 68-4	SSR	Lv et al.,2018
861	Agro-morphological related traits	Plant height	QTL50	A09	AHGS2127_Ad09A3779	AHGS2127	Ad09A3779	29.8	45.4	42	10.63	7.52-10.63	2.04	5.51	RIL	Yuanza 9102 × Xuzhou 68-4	SSR	Lv et al.,2018
862	Agro-morphological related traits	Plant height	QTL51	A09	AHGS2127_Ad09A3779	AHGS2127	Ad09A3779	29.8	45.4	42	10.63	7.52-10.63	2.04	5.51	RIL	Yuanza 9102 × Xuzhou 68-4	SSR	Lv et al.,2018
863	Agro-morphological related traits	Plant height	QTL52	A09	AHGS2127_Ad09A3779	AHGS2127	Ad09A3779	29.8	45.4	42	10.63	7.52-10.63	2.04	5.51	RIL	Yuanza 9102 × Xuzhou 68-4	SSR	Lv et al.,2018
864	Agro-morphological related traits	Plant height	QTL53	A09	AHGS2127_Ad09A3779	AHGS2127	Ad09A3779	29.8	45.4	42	10.63	7.52-10.63	2.04	5.51	RIL	Yuanza 9102 × Xuzhou 68-4	SSR	Lv et al.,2018
865	Agro-morphological related traits	Plant height	QTL54	A09	AHGS2127_Ad09A3779	AHGS2127	Ad09A3779	29.8	45.4	42	10.63	7.52-10.63	2.04	5.51	RIL	Yuanza 9102 × Xuzhou 68-4	SSR	Lv et al.,2018
866	Agro-morphological related traits	Plant height	QTL55	A09	AHGS2127_Ad09A3779	AHGS2127	Ad09A3779	29.8	45.4	42	10.63	7.52-10.63	2.04	5.51	RIL	Yuanza 9102 × Xuzhou 68-4	SSR	Lv et al.,2018
867	Agro-morphological related traits	Plant height	QTL56	A09	AHGS2127_Ad09A3779	AHGS2127	Ad09A3779	29.8	45.4	42	10.63	7.52-10.63	2.04	5.51	RIL	Yuanza 9102 × Xuzhou 68-4	SSR	Lv et al.,2018
868	Agro-morphological related traits	Plant height	QTL57	B03	AGGS0415_AGGS1038	AGGS0415	AGGS1038	34.9	40.6	37.01	8.6	8.6	-1.75	3.5	RIL	Yuanza 9102 × Xuzhou 68-4	SSR	Lv et al.,2018
869	Agro-morphological related traits	Plant height	QTL58	B03	AGGS1409_Ai03826132	AGGS1409	Ai03826132	50.9	52.3	51.31	6.88	6.88	-1.57	3.88	RIL	Yuanza 9102 × Xuzhou 68-4	SSR	Lv et al.,2018
870	Agro-morphological related traits	Plant height	QTL59	B04	pPGSeq15C12_pPGSeq15C12	pPGSeq15C12	AGGS0890	9.8	18.1	49.7	6.27	6.27	2.5	4.8	RIL	Yuanza 9102 × Xuzhou 68-4	SSR	Lv et al.,2018
871	Agro-morphological related traits	Plant height	QTL60	B08	AGGS2510_AGGS2510	AGGS2510	AGGS2178	0	6	9	8.18	8.18	2	4	RIL	Yuanza 9102 × Xuzhou 68-4	SSR	Lv et al.,2018
872	Agro-morphological related traits	Plant height	QTL61	B10	AGGS2555_AGGS2555	AGGS2555	AGGS1810	83.2	108.2	86.91	6.41	6.41	-1.88	3.42	RIL	Yuanza 9102 × Xuzhou 68-4	SSR	Lv et al.,2018
873	Agro-morphological related traits	Plant height	QTL62	B03	AGGS1276_AGGS1276	AGGS1276	AGGS1369	33.8	52.2	44.71	9.96	9.96	2.48	6.88	RIL	Yuanza 9102 × Xuzhou 68-4	SSR	Lv et al.,2018
874	Agro-morphological related traits	Plant height	QTL63	B05	AHGA152207_AGGS1481	AHGA152207	AGGS1481	39.6	81.8	80	12.86	7-12.86	3.3	7	RIL	Yuanza 9102 × Xuzhou 68-4	SSR	Lv et al.,2018
875	Agro-morphological related traits	Plant height	QTL64	B08	AhTE0477_AGGS2186	AhTE0477	AGGS2186	1.1	24.88	22.11	5.51	5.51	1.77	4.45	RIL	Yuanza 9102 × Xuzhou 68-4	SSR	Lv et al.,2018
876	Agro-morphological related traits	Plant height	QTL65	B08	AhTE0477_AGGS2186	AhTE0477	AGGS2186	1.1	24.88	22.11	5.51	5.51	1.77	4.45	RIL	Yuanza 9102 × Xuzhou 68-4	SSR	Lv et al.,2018
877	Agro-morphological related traits	Plant height	QTL66	A01	AHGS1930_AHGS1930	AHGS1930	AGGS0633	0	33.8	32.7	4.88	4.88	1.5	4.5	RIL	Yuanza 9102 × Xuzhou 68-4	SSR	Lv et al.,2018
878	Agro-morphological related traits	Plant height	QTL67	B04	AGGS1795_1_AGGS1324	AGGS1795_1	AGGS1324	47.8	56	55.5	6.8	6.8	2	5.42	RIL	Yuanza 9102 × Xuzhou 68-4	SSR	Lv et al.,2018
879	Agro-morphological related traits	Plant height	QTL68	A05	Ad05A20464_AHGS2344	Ad05A20464	AHGS2344	87.9	89.5	89.21	8.16	8.16	2.01	4.25	RIL	Xuhua 13 × Zhonghua 6	SSR	Lv et al.,2018
880	Agro-morphological related traits	Plant height	QTL69	A09	AHGS2127_Ad09A3779	AHGS2127	Ad09A3779	29.8	45.4	42	10.83	9.91-10.83	2	5.5	RIL	Xuhua 13 × Zhonghua 6	SSR	Lv et al.,2018
881	Agro-morphological related traits	Plant height	QTL70	A09	AHGS2127_Ad09A3779	AHGS2127	Ad09A3779	29.8	45.4	42	10.83	9.91-10.83	2	5.5	RIL	Xuhua 13 × Zhonghua 6	SSR	Lv et al.,2018
882	Agro-morphological related traits	Plant height	QTL71	B03	AGGS0415_AGGS1038	AGGS0415	AGGS1038	34.9	40.6	37.01	8.6	8.6	-2	3.5	RIL	Xuhua 13 × Zhonghua 6	SSR	Lv et al.,2018
883	Agro-morphological related traits	Plant height	QTL72	B03	AGGS1409_Ai03826132	AGGS1409	Ai03826132	50.9	52.3	51.31	7	7	-2	3.8	RIL	Xuhua 13 × Zhonghua 6	SSR	Lv et al.,2018
884	Agro-morphological related traits	Plant height	QTL73	B04	pPGSeq15C12_AGGS0890	pPGSeq15C12	AGGS0890	9.8	18.1	15.81	12	12	2.5	5.5	RIL	Xuhua 13 × Zhonghua 6	SSR	Lv et al.,2018
885	Agro-morphological related traits	Plant height	QTL74	B04	AGGS0890_AGGS2135	AGGS0890	AGGS2135	18.1	25.4	22.11	12	12	2.5	5.6	RIL	Xuhua 13 × Zhonghua 6	SSR	Lv et al.,2018
886	Agro-morphological related traits	Plant height	QTL75	B08	AGGS2510_AGGS2178	AGGS2510	AGGS2178	0	6	1.01	6.7	6.7	-1.5	3.5	RIL	Xuhua 13 × Zhonghua 6	SSR	Lv et al.,2018
887	Agro-morphological related traits	Plant height	QTL76	B10	AGGS2555_AGGS1810	AGGS2555	AGGS1810	83.2	108.2	86.91	6.41	6.41	-2	3.42	RIL	Xuhua 13 × Zhonghua 6	SSR	Lv et al.,2018
888	Agro-morphological related traits	Plant height	QTL77	A09	AG81543	AG81543	AG81543	34.88	34.9	34.91	7.52	7.52	2.04	3.7	RIL	Xuhua 13 × Zhonghua 6	SSR	Lv et al.,2018
889	Agro-morphological related traits	Growth habit	QTL1	A03	TC4G02_A_Ah30_A	TC4G02_A	Ah30_A	0	19.5	7.9	14.1	14.1	-1.188	4.288	BC2F3,BC3F2	Fleur 11 XAiAd	SSR	Fonceka et al.,2012
890	Agro-morphological related traits	Growth habit	QTL2	A07	PM042_A1_TC9H08_A	PM042_A1	TC9H08_A	21.7	50.1	50	17.3	17.3	-0.16	5.56	BC2F3,BC3F2	Fleur 11 XAiAd	SSR	Fonceka et al.,2012
891	Agro-morphological related traits	Growth habit	QTL3	B04	TC12A1_B_gi_0832_B	TC12A1_B	gi_0832_B	65.4	77.2	77.2	14.1	14.1	-0.71	4.61	BC2F3,BC3F2	Fleur 11 XAiAd	SSR	Fonceka et al.,2012
892	Agro-morphological related traits	Growth habit	QTL4	B05	TC19D09_B_PM050_B	TC19D09_B	PM050_B	0	18.1	0	16.2	16.2	-0.25	5.27	BC2F3,BC3F2	Fleur 11 XAiAd	SSR	Fonceka et al.,2012
893	Agro-morphological related traits	Growth habit	QTL5	B06	TC3H07_B_PM137_B	TC3H07_B	PM137_B	21.7	34.5	19	13.88	13.88	-0.46	4.64	BC2F3,BC3F2	Fleur 11 XAiAd	SSR	Fonceka et al.,2012
894	Agro-morphological related traits	Growth habit	QTL6	B10	TC22G05_B_Seq7H06_B	TC22G05_B	Seq7H06_B	0	34	0	9.8	9.8	-0.48	4.17	BC2F3,BC3F2	Fleur 11 XAiAd	SSR	Fonceka et al.,2012
895	Agro-morphological related traits	Growth habit	QTL7	A01											CSSL	Fleur 11 XAiAd	SSR	Fonceka et al.,2012
896	Agro-morphological related traits	Growth habit	QTL8	A03											CSSL	Fleur 11 XAiAd	SSR	Fonceka et al.,2012
897	Agro-morphological related traits	Growth habit	QTL9	A05											CSSL	Fleur 11 XAiAd	SSR	Fonceka et al.,2012
898	Agro-morphological related traits	Growth habit	QTL10	A06											CSSL	Fleur 11 XAiAd	SSR	Fonceka et al.,2012
899	Agro-morphological related traits	Growth habit	QTL11	A07											CSSL	Fleur 11 XAiAd	SSR	Fonceka et al.,2012
900	Agro-morphological related traits	Growth habit	QTL12	B04											CSSL	Fleur 11 XAiAd	SSR	Fonceka et al.,2012
901	Agro-morphological related traits	Growth habit	QTL13	B05											CSSL	Fleur 11 XAiAd	SSR	Fonceka et al.,2012
902	Agro-morphological related traits	Growth habit	QTL14	B06											CSSL	Fleur 11 XAiAd	SSR	Fonceka et al.,2012
903	Agro-morphological related traits	Growth habit	QTL15	A05	Ah_742_B	Ah_742_B	Ah_742_B	0	13	4	1	1	1.88	8.6	BC2F4	Fleur 11 x ISATR52B	SSR	Sambou et al.,2017
904	Agro-morphological related traits	Growth habit	QTL16	A05	SEQ11E11_B	SEQ11E11_B	SEQ11E11_B	0	18	6	0.8	0.8	0.3	4.6	BC2F4	Fleur 11 x ISATR52B	SSR	Sambou et al.,2017
905	Agro-morphological related traits	Growth habit	QTL17	B04	10916-10923			87.5	88	88	6.34	6.34	-2.88	3.37	RIL	Jihua 5 x M130	SNP	Li et al.,2019
906	Agro-morphological related traits	Growth habit	QTL18	B04	10979-10982			90.5	92	91	5.6	5.6	-2	2	RIL	Jihua 5 x M130	SNP	Li et al.,2019
907	Agro-morphological related traits	Growth habit	QTL19	B04	10979-10982			90.5	92	91	7.8	7.8	-2	4	RIL	Jihua 5 x M130	SNP	Li et al.,2019
908	Agro-morphological related traits	Growth habit	QTL20	B05	11830-11832			60.5	64.5	63	19.66	19.66	-4.88	18.88	RIL	Jihua 5 x M130	SNP	Li et al.,2019
909	Agro-morphological related traits	Growth habit	QTL21	B05	11830-11832			60.5	64.5	63	18.22	18.22	-4	8	RIL	Jihua 5 x M130	SNP	Li et al.,2019
910	Agro-morphological related traits	Growth habit	QTL22	B05	11830-11832			60.5	64.5	62	19.25	19.25	-4	8.88	RIL	Jihua 5 x M130	SNP	Li et al.,2019
911	Agro-morphological related traits	Growth habit	QTL23	B05	11830-11832			60.5	64.5	63	21.87	21.87	-3	10	RIL	Jihua 5 x M130	SNP	Li et al.,2019
912	Agro-morphological related traits	Growth habit	QTL24	B05	11830-11832			60.5	64.5	62	20.27	20.27		8.8	RIL	Jihua 5 x M130	SNP	Li et al.,2019
913	Agro-morphological related traits	Growth habit	QTL25	B05	11812-11828			57.5	59.5	59	16.88	16.88	-4	7.6	RIL	Jihua 5 x M130	SNP	Li et al.,2019
914	Agro-morphological related traits	Growth habit	QTL26	A05	11812-11828			57.5	59.5	59	17.61	17.61	-4.5	8	RIL	Jihua 5 x M130	SNP	Li et al.,2019
915	Agro-morphological related traits	Growth habit	QTL27	B05	3636-3642			0	0.5	0	6.13	6.13	4	3	RIL	Jihua 5 x M130	SNP	Li et al.,2019
916	Agro-morphological related traits	Growth habit	QTL28	B05	11805-11812			56.5	59.5	58	6.2	6.2	-2	3	RIL	Jihua 5 x M130	SNP	Li et al.,2019
917	Agro-morphological related traits	Growth habit	QTL29	B05	11830-11832			59.5	63.5	61	5.76	5.76	-2	3	RIL	Jihua 5 x M130	SNP	Li et al.,2019
918	Agro-morphological related traits	Growth habit	QTL30	B05	11828-11830			59.5	60.5	60	5.48	5.48	-2	2.8	RIL	Jihua 5 x M130	SNP	Li et al.,2019
919	Agro-morphological related traits	Growth habit	QTL31	B05	3636-3642			0	0.5	0	8.18	8.18	2	4	RIL	Jihua 5 x M130	SNP	Li et al.,2019
920	Agro-morphological related traits	Growth habit	QTL32	B05	3636-3642			0	0.5	0	4.55	4.55	2	5	RIL	Jihua 5 x M130	SNP	Li et al.,2019
921	Agro-morphological related traits	Growth habit	QTL33	B05	3636-3642			0	0.5	0	11.88	11.88	2	4	RIL	Jihua 5 x M130	SNP	Li et al.,2019
922	Agro-morphological related traits	Growth habit	QTL34	B05	11812-11828			58.5	60.5	59	14.81	14.81	-1	6	RIL	Jihua 5 x M130	SNP	Li et al.,2019
923	Agro-morphological related traits	Growth habit	QTL35	B05	11812-11828			58.5	60.5	59	13.44	13.44	-1	5	RIL	Jihua 5 x M130	SNP	Li et al.,2019
924	Agro-morphological related traits	Growth habit	QTL36	B05	11828-11830			59.5	63.5	60	9.5	9.5	-1	3.77	RIL	Jihua 5 x M130	SNP	Li et al.,2019
925	Agro-morphological related traits	Growth habit	QTL37	B05	11830-11832			60.5	64.5	63	9.7	9.7	-1	6	RIL	Jihua 5 x M130	SNP	Li et al.,2019
926	Agro-morphological related traits	Growth habit	QTL38	B05	11830-11832			59.5	62.5	61	14.48	14.48	-1	5	RIL	Jihua 5 x M130	SNP	Li et al.,2019
927	Agro-morphological related traits	Growth habit	QTL39	B05	11830-11832			60.5	64.5	63	14.44	14.44	-1	8	RIL	Jihua 5 x M130	SNP	Li et al.,2019
928	Agro-morphological related traits	Growth habit	QTL40	A05	3636-3642			0	0.5	0	8.18	8.18	2	5	RIL	Jihua 5 x M130	SNP	Li et al.,2019
929	Agro-morphological related traits	Growth habit	QTL41	A05	3636-3642			0	0.5	0	4.55	4.55	2	3	RIL	Jihua 5 x M130	SNP	Li et al.,2019
930	Agro-morphological related traits	Growth habit	QTL42	A05	3636-3642			0	0.5	0	11.88	11.88	2	4	RIL	Jihua 5 x M130	SNP	Li et al.,2019
931	Agro-morphological related traits	Growth habit	QTL43	B09	14912-14913			31.5	33	32	9.86	9.86	2	6	RIL	Jihua 5 x M130	SNP	Li et al.,2019
932	Agro-morphological related traits	Growth habit	QTL44	B09	14912-14913			28.5	31.5	32	7.3	7.3	2	3	RIL	Jihua 5 x M130	SNP	Li et al.,2019
933	Agro-morphological related traits	Growth habit	QTL45	B09	14877-14911			0	0.5	31	14.07	14.07	3	5	RIL	Jihua 5 x M130	SNP	Li et al.,2019
934	Agro-morphological related traits	Growth habit	QTL48	A05	3636-3642					67	66.5	8.72	-2	4	RIL	Jihua 5 x M130	SNP	Li et al.,2019
935	Agro-morphological related traits	Fresh seed dormancy	QTL1	A05	Ah2374_Ah4907	Ah2374	Ah4907	0	30.4	0.01	22.14	22.14	-0.48	5.63	F2	ICGV 00350 X ICGV 97045	DArT	Vishwakarma et al.,2016
936	Agro-morphological related traits	Fresh seed dormancy	QTL2	B06	Ahs4422II _Ahs4422I	Ahs4422II	Ahs4422I	100.6	102	102	72.21	72.21	-0.43	8.88	F2	ICGV 00350 X ICGV 97045	DArT	Vishwakarma et al.,2016
937	Agro-morphological related traits	Fresh seed dormancy	QTL3	B05											RIL	ICGV 00350 x ICGV 97045	SNP	Kumar et al.,2020
938	Agro-morphological related traits	Fresh seed dormancy	QTL4	A09											RIL	ICGV 00350 x ICGV 97045	SNP	Kumar et al.,2020
939	Agro-morphological related traits	Fresh seed dormancy	QTL5	A01	Ah01_44483417_Ah01_39832847	Ah01_44483417	Ah01_39832847			100	53.9	53.9	-1.7	13.5	RIL	ICGV 02266 × ICGV 97045	SNP	Bomireddy et al.,2022
940	Agro-morphological related traits	Fresh seed dormancy	QTL6	B01	Ah11_8690364_Ah11_17741529	Ah11_8690364	Ah11_17741529			49	53.9	53.9	-1.7	12.88	RIL	ICGV 02266 × ICGV 97045	SNP	Bomireddy et al.,2022
941	Agro-morphological related traits	Fresh seed dormancy	QTL7	A06	Ah06_112890279_890279_A	Ah06_112890279	890279_A			13	53.9	53.9	1.7	8.5	RIL	ICGV 02266 × ICGV 97045	SNP	Bomireddy et al.,2022
942	Agro-morphological related traits	Fresh seed dormancy	QTL8	B06	Ah16_141375358_Ah16_138472734	Ah16_141375358	Ah16_138472734			181	53.9	53.9	1.7	10.3	RIL	ICGV 02266 × ICGV 97045	SNP	Bomireddy et al.,2022
943	Agro-morphological related traits	Fresh seed dormancy	QTL9	B07	Ah17_69164615_Ah17_2853004	Ah17_69164615	Ah17_2853004			94	60.4	53.2-60.4	-2	19.2	RIL	ICGV 02266 × ICGV 97045	SNP	Bomireddy et al.,2022
944	Agro-morphological related traits	Fresh seed dormancy	QTL10	B07	Ah17_69164615_Ah17_2853004	Ah17_69164615	Ah17_2853004			94	60.4	53.2-60.4	-2	19.2	RIL	ICGV 02266 × ICGV 97045	SNP	Bomireddy et al.,2022
945	Agro-morphological related traits	Fresh seed dormancy	QTL11	A01	A01.100103568–A01.100600741	A01.100103568	A01.100600741	89.5	91.5	90	2.3	0.82–2.3		4.91	RIL	Yuanza 9102 X wt09-0023	SNP	Zhang et al..2022
946	Agro-morphological related traits	Fresh seed dormancy	QTL12	A01	A01.100103568–A01.100600741	A01.100103568	A01.100600741	89.5	91.5	90	2.3	0.82–2.3		4.91	RIL	Yuanza 9102 X wt09-0023	SNP	Zhang et al..2022
947	Agro-morphological related traits	Fresh seed dormancy	QTL13	A01	A01.100103568–A01.100600741	A01.100103568	A01.100600741	89.5	91.5	90	2.3	0.82–2.3		4.91	RIL	Yuanza 9102 X wt09-0023	SNP	Zhang et al..2022
948	Agro-morphological related traits	Fresh seed dormancy	QTL14	A02	A02.93669989–A02.93872415	A02.93669989	A02.93872415	117.5	119.5	119	1.83	0.88–1.83		3.78	RIL	Yuanza 9102 X wt09-0023	SNP	Zhang et al..2022
949	Agro-morphological related traits	Fresh seed dormancy	QTL15	A02	A02.93669989–A02.93872415	A02.93669989	A02.93872415	117.5	119.5	119	1.83	0.88–1.83		3.78	RIL	Yuanza 9102 X wt09-0023	SNP	Zhang et al..2022
950	Agro-morphological related traits	Fresh seed dormancy	QTL16	A04	A04.100806014–A04.101505919	A04.100806014	A04.101505919	50.5	51.5	51	14.8	7.96–14.8		30.06	RIL	Yuanza 9102 X wt09-0023	SNP	Zhang et al..2022
951	Agro-morphological related traits	Fresh seed dormancy	QTL17	A05	A05.104874720–A05.105249973	A05.104874720	A05.105249973	112.5	117.5	116	2.65	0.95–2.65		5.32	RIL	Yuanza 9102 X wt09-0023	SNP	Zhang et al..2022
952	Agro-morphological related traits	Fresh seed dormancy	QTL18	A05	A05.104874720–A05.105249973	A05.104874720	A05.105249973	112.5	117.5	116	2.65	0.95–2.65			RIL	Yuanza 9102 X wt09-0023	SNP	Zhang et al..2022
953	Agro-morphological related traits	Fresh seed dormancy	QTL19	A05	A05.104874720–A05.105249973	A05.104874720	A05.105249973	112.5	117.5	116	2.65	0.95–2.65			RIL	Yuanza 9102 X wt09-0023	SNP	Zhang et al..2022
954	Agro-morphological related traits	Fresh seed dormancy	QTL20	A05	A05.104874720–A05.105249973	A05.104874720	A05.105249973	112.5	117.5	116	2.65	0.95–2.65		5.32	RIL	Yuanza 9102 X wt09-0023	SNP	Zhang et al..2022
955	Agro-morphological related traits	Fresh seed dormancy	QTL21	A05	A05.104874720–A05.105249973	A05.104874720	A05.105249973	112.5	117.5	116	2.65	0.95–2.65		5.32	RIL	Yuanza 9102 X wt09-0023	SNP	Zhang et al..2022
956	Agro-morphological related traits	Fresh seed dormancy	QTL22	A06	A16.145439357–A16.145612787	A16.145439357	A16.145612787	142.5	143.5	143	2.39	1.99–2.39		4.8	RIL	Yuanza 9102 X wt09-0023	SNP	Zhang et al..2022
957	Agro-morphological related traits	Fresh seed dormancy	QTL23	A06	A16.150046027–A16.150228963	A16.150046027	A16.150228963	166.5	167.5	167	2.24	1.22–2.24		5.19	RIL	Yuanza 9102 X wt09-0023	SNP	Zhang et al..2022
958	Agro-morphological related traits	Fresh seed dormancy	QTL24	A07	A07.10519–A07.101791	A07.10519	A07.101791	0	8.5	6	4.32	1.44–4.32		7.59	RIL	Yuanza 9102 X wt09-0023	SNP	Zhang et al..2022
959	Agro-morphological related traits	Fresh seed dormancy	QTL25	A07	A07.10519–A07.101791	A07.10519	A07.101791	0	8.5	6	4.32	1.44–4.32		7.59	RIL	Yuanza 9102 X wt09-0023	SNP	Zhang et al..2022
960	Agro-morphological related traits	Fresh seed dormancy	QTL26	A07	A07.4464224–A07.4739165	A07.4464224	A07.4739165	41.5	43.5	42	3.9	2.06–3.90		7.04	RIL	Yuanza 9102 X wt09-0023	SNP	Zhang et al..2022
961	Agro-morphological related traits	Fresh seed dormancy	QTL27	A07	A07.78539936–A07.78679806	A07.78539936	A07.78679806	135.5	134.5	134	15.48	4.80–15.48		51.4	RIL	Yuanza 9102 X wt09-0023	SNP	Zhang et al..2022
962	Agro-morphological related traits	Fresh seed dormancy	QTL28	A07	A07.78945661–A07.79118068	A07.78945661	A07.79118068	135.5	137.5	136	6.43	5.84–6.43		23.9	RIL	Yuanza 9102 X wt09-0023	SNP	Zhang et al..2022
963	Agro-morphological related traits	Fresh seed dormancy	QTL29	A07	A07.79564717–A07.79594502	A07.79564717	A07.79594502	146.5	147.5	147	2.74	2.32–2.74		5.5	RIL	Yuanza 9102 X wt09-0023	SNP	Zhang et al..2022
964	Agro-morphological related traits	Fresh seed dormancy	QTL30	A10	A10.10983795–A10.11562616	A10.10983795	A10.11562616	61.5	62.5	62	4.65	3.92–4.65		8.45	RIL	Yuanza 9102 X wt09-0023	SNP	Zhang et al..2022
965	Agro-morphological related traits	Fresh seed dormancy	QTL31	B01	A11.6372499–A11.6440203	A11.6372499	A11.644020	55.5	58.5	58	2.76	2.06–2.76		5.3	RIL	Yuanza 9102 X wt09-0023	SNP	Zhang et al..2022
966	Agro-morphological related traits	Fresh seed dormancy	QTL32	B01	A11.6372499–A11.6440203	A11.6372499	A11.644020	55.5	58.5	58	2.76	2.06–2.76		5.3	RIL	Yuanza 9102 X wt09-0023	SNP	Zhang et al..2022
967	Agro-morphological related traits	Fresh seed dormancy	QTL33	B01	A11.7338523–A11.7380827	A11.7338523	A11.7380827	60.5	61.5	61	1.81	1.23–1.81		5.79	RIL	Yuanza 9102 X wt09-0023	SNP	Zhang et al..2022
968	Agro-morphological related traits	Fresh seed dormancy	QTL34	B01	A11.7338523–A11.7380827	A11.7338523	A11.7380827	60.5	61.5	61	1.81	1.23–1.81		5.79	RIL	Yuanza 9102 X wt09-0023	SNP	Zhang et al..2022
969	Agro-morphological related traits	Fresh seed dormancy	QTL35	B01	A11.137236653–A11.136803591	A11.137236653	A11.136803591	118.5	119	119	2.97	2.18–2.97		6.1	RIL	Yuanza 9102 X wt09-0023	SNP	Zhang et al..2022
970	Agro-morphological related traits	Fresh seed dormancy	QTL36	B01	A11.137236653–A11.136803591	A11.137236653	A11.136803591	118.5	119	119	2.97	2.18–2.97		6.1	RIL	Yuanza 9102 X wt09-0023	SNP	Zhang et al..2022
971	Agro-morphological related traits	Fresh seed dormancy	QTL37	B01	A11.134832385–A11.134570196	A11.134832385	A11.134570196	121.5	122	122	3.43	2.78–3.43		6.29	RIL	Yuanza 9102 X wt09-0023	SNP	Zhang et al..2022
972	Agro-morphological related traits	Fresh seed dormancy	QTL38	B01	A11.134832385–A11.134570196	A11.134832385	A11.134570196	121.5	122	122	3.43	2.78–3.43		6.29	RIL	Yuanza 9102 X wt09-0023	SNP	Zhang et al..2022
973	Agro-morphological related traits	Fresh seed dormancy	QTL39	B03	A12.3652234–A12.3753373	A12.3652234	A12.3753373	23.5	27.5	25	2.89	2.55–2.89		4.82	RIL	Yuanza 9102 X wt09-0023	SNP	Zhang et al..2022
974	Agro-morphological related traits	Fresh seed dormancy	QTL40	B03	A12.3652234–A12.3753373	A12.3652234	A12.3753373	23.5	27.5	25	2.89	2.55–2.89		4.82	RIL	Yuanza 9102 X wt09-0023	SNP	Zhang et al..2022
975	Agro-morphological related traits	Fresh seed dormancy	QTL41	B03	A12.3652234–A12.3753373	A12.3652234	A12.3753373	23.5	27.5	25	2.89	2.55–2.89		4.82	RIL	Yuanza 9102 X wt09-0023	SNP	Zhang et al..2022
976	Agro-morphological related traits	Fresh seed dormancy	QTL42	B02	A12.115082500–A12.115193952	A12.115082500	A12.115193952	166.5	168	168	1.11	1.10–1.11		4.5	RIL	Yuanza 9102 X wt09-0023	SNP	Zhang et al..2022
977	Agro-morphological related traits	Fresh seed dormancy	QTL43	B02	A12.118010445–A12.118231216	A12.118010445	A12.11823121	190.5	191	191	3.02	1.74–3.02		9.64	RIL	Yuanza 9102 X wt09-0023	SNP	Zhang et al..2022
978	Agro-morphological related traits	Fresh seed dormancy	QTL44	B02	A12.118010445–A12.118231216	A12.118010445	A12.11823121	190.5	191	191	3.02	1.74–3.02		9.64	RIL	Yuanza 9102 X wt09-0023	SNP	Zhang et al..2022
979	Agro-morphological related traits	Fresh seed dormancy	QTL45	B04	A14.26792346–A14.28349355	A14.26792346	A14.28349355	86.5	87	87	2.31	0.90–2.31		7.93	RIL	Yuanza 9102 X wt09-0023	SNP	Zhang et al..2022
980	Agro-morphological related traits	Fresh seed dormancy	QTL46	B04	A16.12169199–A16.18223696	A16.12169199	A16.18223696	62.5	67.5	66	3.6	2.28–3.6		7.09	RIL	Yuanza 9102 X wt09-0023	SNP	Zhang et al..2022
981	Agro-morphological related traits	Fresh seed dormancy	QTL47	B04	A16.12169199–A16.18223696	A16.12169199	A16.18223696	62.5	67.5	66	3.6	2.28–3.6		7.09	RIL	Yuanza 9102 X wt09-0023	SNP	Zhang et al..2022
982	Agro-morphological related traits	Fresh seed dormancy	QTL48	B04	A16.12169199–A16.18223696	A16.12169199	A16.18223696	62.5	67.5	66	3.6	2.28–3.6		7.09	RIL	Yuanza 9102 X wt09-0023	SNP	Zhang et al..2022
983	Agro-morphological related traits	Fresh seed dormancy	QTL49	B07	A17.1814804–A17.1856867	A17.1814804	A17.1856867	4.5	5.5	5	7.22	2.24–7.22		12.3	RIL	Yuanza 9102 X wt09-0023	SNP	Zhang et al..2022
984	Agro-morphological related traits	Fresh seed dormancy	QTL50	B07	A17.1814804–A17.1856867	A17.1814804	A17.1856867	4.5	5.5	5	7.22	2.24–7.22		12.3	RIL	Yuanza 9102 X wt09-0023	SNP	Zhang et al..2022
985	Agro-morphological related traits	Fresh seed dormancy	QTL51	B10	A20.132393900–A20.132644684	A20.132393900	A20.132644684	127.5	128.5	128	1.9	1.92–1.9		3.4	RIL	Yuanza 9102 X wt09-0023	SNP	Zhang et al..2022
986	Agro-morphological related traits	Fresh seed dormancy	QTL52	B10	A20.133417364–A20.133482081	A20.133417364	A20.133482081	131.5	132.5	132	1.8	1.71–1.8		3.69	RIL	Yuanza 9102 X wt09-0023	SNP	Zhang et al..2022
987	Agro-morphological related traits	Fresh seed dormancy	QTL53	A04							43.16	43.16			RIL	Tifrunner x GT-C20	SNP	Wang et al.,2022
988	Agro-morphological related traits	Fresh seed dormancy	QTL54	A05							51.61	51.61			RIL	Tifrunner x GT-C20	SNP	Wang et al.,2022
989	Drought tolerance related traits	Shoot dry weight	QTL1	A09	TC7E04_GM1949	TC7E04	GM1949			14.01	14.3957	14.3957	0.577735	2.21444	RIL	ICGS 76 X CSMG 84-1	SSR	Gautami et al.,2012
990	Drought tolerance related traits	Shoot dry weight	QTL2	B01	S1_pPGSSeq13A10	S1	pPGSSeq13A10	100.5	112.6	112.11	5.2619	5.2619	0.357093	2.08805	RIL	ICGS 76 X CSMG 84-1	SSR	Gautami et al.,2012
991	Drought tolerance related traits	Shoot dry weight	QTL3	B05	GM1021_GM1570	GM1021	GM1570			64.81	9.3927	9.3927	-0.467064	2.45405	RIL	ICGS 76 X CSMG 84-1	SSR	Gautami et al.,2012
992	Drought tolerance related traits	Shoot dry weight	QTL4	A04	PM418	PM418	PM418	58.5		24.81	5.0319	5.0319	0.148055	2.20242	RIL	ICGS 76 X CSMG 84-1	SSR	Gautami et al.,2012
993	Drought tolerance related traits	Shoot dry weight	QTL5	A07	GM1979_GM1919	GM1979	GM1919	38	75.5	16.01	22.0937	22.0937	-0.311905	3.37004	RIL	ICGS 76 X CSMG 84-1	SSR	Gautami et al.,2012
994	Drought tolerance related traits	Shoot dry weight	QTL6	A03	PM721_GM679	PM721	GM679			59	8.0708	8.0708	0.3415	6.2905	RIL	TAG 24 × ICGV 86031	SNP	Pandey et al.,2020
995	Drought tolerance related traits	Shoot dry weight	QTL7	A05	GM629_Ap40	GM629	Ap40			53	7.2937	7.2937	0.205	5.0684	RIL	TAG 24 × ICGV 86031	SNP	Pandey et al.,2020
996	Drought tolerance related traits	Shoot dry weight	QTL8	A06	Seq3B08_GM1922	Seq3B08	GM1922			44	9.041	9.041	0.7448	6.0547	RIL	TAG 24 × ICGV 86031	SNP	Pandey et al.,2020
997	Drought tolerance related traits	Shoot dry weight	QTL9	A06	TC3B02_A06_5695316	TC3B02	A06_5695316			82	7.1299	7.1299	0.3211	4.0195	RIL	TAG 24 × ICGV 86031	SNP	Pandey et al.,2020
998	Drought tolerance related traits	Shoot dry weight	QTL10	A07	RM11H01_TC11B04	RM11H01	TC11B04			59	4.4927	4.4927	0.5419	3.714	RIL	TAG 24 × ICGV 86031	SNP	Pandey et al.,2020
999	Drought tolerance related traits	Shoot dry weight	QTL11	A09	A09_118421381_A09_117790031	A09_118421381	A09_117790031			2	9.3195	9.3195	-0.2311	4.0346	RIL	TAG 24 × ICGV 86031	SNP	Pandey et al.,2020
1000	Drought tolerance related traits	Shoot dry weight	QTL12	B01	Seq3A06_B01_135306565	Seq3A06	B01_135306565			105	8.859	8.859	0.44	3.9938	RIL	TAG 24 × ICGV 86031	SNP	Pandey et al.,2020
1001	Drought tolerance related traits	Shoot dry weight	QTL13	B02	B02_13857107_B02_4134901	B02_13857107	B02_4134901			47	6.0184	6.0184	0.6196	3.5296	RIL	TAG 24 × ICGV 86031	SNP	Pandey et al.,2020
1002	Drought tolerance related traits	Shoot dry weight	QTL14	B02	B02_13857107_B02_4134901	B02_13857107	B02_4134901			47	6.0184	6.0184	0.6196	3.5296	RIL	TAG 24 × ICGV 86031	SNP	Pandey et al.,2020
1003	Drought tolerance related traits	Shoot dry weight	QTL15	B07	B07_37400324_B07_112502062	B07_37400324	B07_112502062			175	5.295	5.295	-0.3447	4.1816	RIL	TAG 24 × ICGV 86031	SNP	Pandey et al.,2020
1004	Drought tolerance related traits	Shoot dry weight	QTL16	B07	B07_37400324_B07_112502062	B07_37400324	B07_112502062			175	5.295	5.295	-0.3447	4.1816	RIL	TAG 24 × ICGV 86031	SNP	Pandey et al.,2020
1005	Drought tolerance related traits	Transpiration efficiency	QTL1	A07	PM375_LG111	PM375	LG111			8.01	6.64	6.64	-0.097	4.9	RIL	TAG 24 9 ICGV 86031	SSR	Rail et al.,2011
1006	Drought tolerance related traits	Transpiration efficiency	QTL2	A07	PM375_LG111	PM375	LG111			8.01	6.64	6.64	-0.097	4.9	RIL	TAG 24 9 ICGV 86031	SSR	Rail et al.,2011
1007	Drought tolerance related traits	Transpiration efficiency	QTL3	A09	gi1107_pPGSSeq7G02	gi1107	pPGSSeq7G02			34.31	12.3044	12.3044	0.059092	6.71341	RIL	TAG 24 9 ICGV 86031	SSR	Rail et al.,2011
1008	Drought tolerance related traits	Transpiration efficiency	QTL4	A10	pPGSSeq19A05_IPAHM524	pPGSSeq19A05	IPAHM524			30.81	4.8	4.8	0.036	4.08	RIL	TAG 24 9 ICGV 86031	SSR	Rail et al.,2011
1009	Drought tolerance related traits	Transpiration efficiency	QTL5	A06	IPAHM689_TC1A02	IPAHM689	IPAHM689			34.51	6.4955	6.4955	0.130007	4.77664	RIL	TAG 24 9 ICGV 86031	SSR	Rail et al.,2011
1010	Drought tolerance related traits	Transpiration efficiency	QTL6	A08	pPGSSeq3A06_IPAHM177	pPGSSeq3A06	pPGSSeq3A06			47.11	9.0073	9.0073	-0.152276	3.85582	RIL	TAG 24 9 ICGV 86031	SSR	Rail et al.,2011
1011	Drought tolerance related traits	Transpiration efficiency	QTL7	B01	GM1971b_Ah193	GM1971b	Ah193			31.51	9.6836	9.6836	0.152826	4.38026	RIL	TAG 24 9 ICGV 86031	SSR	Rail et al.,2011
1012	Drought tolerance related traits	Transpiration efficiency	QTL8	A06	Ah4_101_GM2536	Ah4_101	GM2536			34.71	7.2416	7.2416	-0.075717	2.20246	RIL	ICGS 76 X CSMG 84-1	SSR	Gautami et al.,2012
1013	Drought tolerance related traits	Transpiration efficiency	QTL9	A07	PM204	PM204	PM204			118.01	6.4692	6.4692	0.100753	2.88489	RIL	ICGS 76 X CSMG 84-1	SSR	Gautami et al.,2012
1014	Drought tolerance related traits	Transpiration efficiency	QTL10	A08	TC9F04_GM2407	TC9F04	GM2407			147.61	14.4954	14.4954	-0.14449	3.50684	RIL	ICGS 76 X CSMG 84-1	SSR	Gautami et al.,2012
1015	Drought tolerance related traits	Transpiration efficiency	QTL11	A08	GM2407_TC1B02	GM2407	TC1B02			165.11	18.1176	18.1176	-0.160514	3.62927	RIL	ICGS 76 X CSMG 84-1	SSR	Gautami et al.,2012
1016	Drought tolerance related traits	Transpiration efficiency	QTL12	A05	TC2D08_Ah4_04	TC2D08	Ah4_04			155.81	13.4416	13.4416	-0.122943	2.37157	RIL	ICGS 76 X CSMG 84-1	SSR	Gautami et al.,2012
1017	Drought tolerance related traits	Transpiration efficiency	QTL13	B03	TC4A02	TC4A02	TC4A02			28.01	5.6272	5.6272	-0.21949	2.23631	RIL	ICGS 76 X CSMG 84-1	SSR	Gautami et al.,2012
1018	Drought tolerance related traits	Transpiration efficiency	QTL14	A03	A03_131260373_IPAHM177	A03_131260373	IPAHM177			49	8.0779	8.0779	0.1442	3.9805	RIL	TAG 24 × ICGV 86031	SNP	Pandey et al.,2020
1019	Drought tolerance related traits	Transpiration efficiency	QTL15	A03	A03_131260373_IPAHM177	A03_131260373	IPAHM177			49	8.0779	8.0779	0.1442	3.9805	RIL	TAG 24 × ICGV 86031	SNP	Pandey et al.,2020
1020	Drought tolerance related traits	Transpiration efficiency	QTL16	A05	GM1897_A05_82611632	GM1897	A05_82611632			43	8.6493	8.6493	0.0523	4.8214	RIL	TAG 24 × ICGV 86031	SNP	Pandey et al.,2020
1021	Drought tolerance related traits	Transpiration efficiency	QTL17	A05	GM1897_A05_85733059	GM1897	A05_85733059			43	7.8166	7.8166	0.1354	4.359	RIL	TAG 24 × ICGV 86031	SNP	Pandey et al.,2020
1022	Drought tolerance related traits	Transpiration efficiency	QTL18	A06	A06_70310402_PM85	A06_70310402	PM85			57	6.2626	6.2626	0.0802	3.57	RIL	TAG 24 × ICGV 86031	SNP	Pandey et al.,2020
1023	Drought tolerance related traits	Transpiration efficiency	QTL19	A06	A06_70310402_PM85	A06_70310402	PM85								RIL	TAG 24 × ICGV 86031	SNP	Pandey et al.,2020
1024	Drought tolerance related traits	Transpiration efficiency	QTL20	A06	A06_70310402_PM85	A06_70310402	PM85			57	6.1197	6.1197	0.1249	3.5234	RIL	TAG 24 × ICGV 86031	SNP	Pandey et al.,2020
1025	Drought tolerance related traits	Transpiration efficiency	QTL21	A07	IPAHM689_TC1A02	IPAHM689	TC1A02			99	6.2427	6.2427	-0.1266	4.573	RIL	TAG 24 × ICGV 86031	SNP	Pandey et al.,2020
1026	Drought tolerance related traits	Transpiration efficiency	QTL22	A07	IPAHM689_TC1A02	IPAHM689	TC1A02			99	6.2427	6.2427	-0.1266	4.573	RIL	TAG 24 × ICGV 86031	SNP	Pandey et al.,2020
1027	Drought tolerance related traits	Transpiration efficiency	QTL23	A07	IPAHM689_TC1A02	IPAHM689	TC1A02			99	6.2427	6.2427	-0.1266	4.573	RIL	TAG 24 × ICGV 86031	SNP	Pandey et al.,2020
1028	Drought tolerance related traits	Transpiration efficiency	QTL24	A07	IPAHM689_TC1A02	IPAHM689	TC1A02			99	6.2427	6.2427	-0.1266	4.573	RIL	TAG 24 × ICGV 86031	SNP	Pandey et al.,2020
1029	Drought tolerance related traits	Transpiration efficiency	QTL25	A10	A10_105788827_A10_105967094	A10_105788827	A10_105967094			69	5.0486	5.0486	-0.1107	3.455	RIL	TAG 24 × ICGV 86031	SNP	Pandey et al.,2020
1030	Drought tolerance related traits	Transpiration efficiency	QTL26	B03	B03_124188240_B03_4003266	B03_124188240	B03_4003266			33	5.9746	5.9746	-0.0437	3.4188	RIL	TAG 24 × ICGV 86031	SNP	Pandey et al.,2020
1031	Drought tolerance related traits	Transpiration efficiency	QTL27	B04	B04_129587124_gi1107	B04_129587124	gi1107			27	6.0169	6.0169	-0.122	3.0759	RIL	TAG 24 × ICGV 86031	SNP	Pandey et al.,2020
1032	Drought tolerance related traits	Leaf area	QTL1	A08	GM1911_TC9B07	GM1911	TC9B07			53.01	4.835	4.835	-1.22236	3.86949	RIL	TAG 24 9 ICGV 86031	SSR	Rail et al.,2011
1033	Drought tolerance related traits	Leaf area	QTL2	B12	IPAHM569_GM625	IPAHM569	GM625			20.01	13.2922	13.2922	-1.92812	5.93146	RIL	TAG 24 9 ICGV 86031	SSR	Rail et al.,2011
1034	Drought tolerance related traits	Leaf area	QTL3	A04	GM723b_pPGSSeq19H03	GM723b	pPGSSeq19H03			30.51	5.8966	5.8966	-3.05809	4.64956	RIL	TAG 24 9 ICGV 86031	SSR	Rail et al.,2011
1035	Drought tolerance related traits	Leaf area	QTL4	B01	GM1971b_Ah193	GM1971b	Ah193			29.51	12.6011	12.6011	-4.49507	6.44039	RIL	TAG 24 9 ICGV 86031	SSR	Rail et al.,2011
1036	Drought tolerance related traits	Leaf area	QTL5	A08	IPAHM219_IPAHM606	IPAHM219_	IPAHM606			64.21	6.4528	6.4528	1.94739	5.05065	RIL	TAG 24 9 ICGV 86031	SSR	Rail et al.,2011
1037	Drought tolerance related traits	Leaf area	QTL6	B02	TC11B04_GM647	TC11B04	GM647			32.51	4.983	4.983	-1.733	3.27229	RIL	TAG 24 9 ICGV 86031	SSR	Rail et al.,2011
1038	Drought tolerance related traits	Leaf area	QTL7	B07	IPAHM108_S11	IPAHM108	S11			29.81	5.4112	5.4112	-1.80035	3.15311	RIL	TAG 24 9 ICGV 86031	SSR	Rail et al.,2011
1039	Drought tolerance related traits	Leaf area	QTL8	A08	GM2746_IPAHM123	GM2746	IPAHM123			64.51	4.5229	4.5229	2.43411	4.25488	RIL	TAG 24 9 ICGV 86031	SSR	Rail et al.,2011
1040	Drought tolerance related traits	Leaf area	QTL9	A01	TC2D06_SI	TC2D06	S1			10	4.6797	4.6797	1.2919	3.5646	RIL	TAG 24 × ICGV 86031	SNP	Pandey et al.,2020
1041	Drought tolerance related traits	Leaf area	QTL10	A01	A01_96848733_GM1971b	A01_96848733	GM1971b			29	5.5	5.5	2.5035	4.2559	RIL	TAG 24 × ICGV 86031	SNP	Pandey et al.,2020
1042	Drought tolerance related traits	Leaf area	QTL11	A01	GM2350_Seq3B05	GM2350	Seq3B05			39	7.3129	7.3129	3.3373	3.334	RIL	TAG 24 × ICGV 86031	SNP	Pandey et al.,2020
1043	Drought tolerance related traits	Leaf area	QTL12	A02	A02_61325953_A02_85104169	A02_61325953	A02_85104169			48	5.8655	5.8655	-1.998	3.7209	RIL	TAG 24 × ICGV 86031	SNP	Pandey et al.,2020
1044	Drought tolerance related traits	Leaf area	QTL13	A03	PM419_IPAHM229	PM419	IPAHM229			55	7.8108	7.8108	-2.129	6.1929	RIL	TAG 24 × ICGV 86031	SNP	Pandey et al.,2020
1045	Drought tolerance related traits	Leaf area	QTL14	A03	GM660_PM721	GM660	PM721			58	12.0013	12.0013	-1.8269	8.693	RIL	TAG 24 × ICGV 86031	SNP	Pandey et al.,2020
1046	Drought tolerance related traits	Leaf area	QTL15	A03	PM721_GM679	PM721	GM679			59	14.7183	14.7183	-2.0278	10.5475	RIL	TAG 24 × ICGV 86031	SNP	Pandey et al.,2020
1047	Drought tolerance related traits	Leaf area	QTL16	A04	TC9B07_GM1911	TC9B07	GM1911			0	4.4486	4.4486	1.1232	3.5607	RIL	TAG 24 × ICGV 86031	SNP	Pandey et al.,2020
1048	Drought tolerance related traits	Leaf area	QTL17	A04	GM723b_A04_2938326	GM723b	A04_2938326			44	7.2821	7.2821	2.221	3.5488	RIL	TAG 24 × ICGV 86031	SNP	Pandey et al.,2020
1049	Drought tolerance related traits	Leaf area	QTL18	A04	A04_2540668_Seq19H03	A04_2540668	Seq19H03			49	16.243	16.243	17.4776	10.8307	RIL	TAG 24 × ICGV 86031	SNP	Pandey et al.,2020
1050	Drought tolerance related traits	Leaf area	QTL19	A05	GM1897_PM427	GM1897	PM427			43	5.9954	5.9954	-2.0216	3.7739	RIL	TAG 24 × ICGV 86031	SNP	Pandey et al.,2020
1051	Drought tolerance related traits	Leaf area	QTL20	A05	GM2246_A05_25200285	GM2246	A05_25200285			50	7.2243	7.2243	21.8293	5.9324	RIL	TAG 24 × ICGV 86031	SNP	Pandey et al.,2020
1052	Drought tolerance related traits	Leaf area	QTL21	A06	A06_6005111_TC3B02	A06_6005111	TC3B02			78	6.6163	6.6163	2.881	3.7641	RIL	TAG 24 × ICGV 86031	SNP	Pandey et al.,2020
1053	Drought tolerance related traits	Leaf area	QTL22	A07	IPAHM105_GM1418	IPAHM105	GM1418			50	4.8084	4.8084	1.3467	3.5235	RIL	TAG 24 × ICGV 86031	SNP	Pandey et al.,2020
1054	Drought tolerance related traits	Leaf area	QTL23	A08	A08_34845635_A08_38560701	A08_34845635	A08_38560701			114	5.4472	5.4472	-18.9728	4.9243	RIL	TAG 24 × ICGV 86031	SNP	Pandey et al.,2020
1055	Drought tolerance related traits	Leaf area	QTL24	B01	IPAHM569_B01_114422004	IPAHM569	B01_114422004			93	8.7634	8.7634	1.5598	4.459	RIL	TAG 24 × ICGV 86031	SNP	Pandey et al.,2020
1056	Drought tolerance related traits	Leaf area	QTL25	B05	B05_143323539	B05_143323539	B05_144004300			100	5.4173	5.4173	18.9942	5.0103	RIL	TAG 24 × ICGV 86031	SNP	Pandey et al.,2020
1057	Drought tolerance related traits	Leaf area	QTL26	B06	B06_100947640	B06_100947640	B06_111996029			69	5.0138	5.0138	-9.7101	4.2435	RIL	TAG 24 × ICGV 86031	SNP	Pandey et al.,2020
1058	Drought tolerance related traits	Transpiration rate	QTL1	A01	GM1992a_GM672	GM1992a	GM672			9	4.9298	4.9298	-53.0643	3.8087	RIL	TAG 24 × ICGV 86031	SNP	Pandey et al.,2020
1059	Drought tolerance related traits	Transpiration rate	QTL2	A02	A02_80416409_TC2A02	A02_80416409	TC2A02			141	4.3464	4.3464	-55.7546	3.1628	RIL	TAG 24 × ICGV 86031	SNP	Pandey et al.,2020
1060	Drought tolerance related traits	Transpiration rate	QTL3	A02	A02_80416409_TC2A02	A02_80416409	TC2A02			141	4.3464	4.3464	-55.7546	3.1628	RIL	TAG 24 × ICGV 86031	SNP	Pandey et al.,2020
1061	Drought tolerance related traits	Transpiration rate	QTL4	A05	GM2246_GM736	GM2246	GM736			50	9.3115	9.3115	71.6807	5.8699	RIL	TAG 24 × ICGV 86031	SNP	Pandey et al.,2020
1062	Drought tolerance related traits	Transpiration rate	QTL5	A05	GM736_A05_25200285	GM736	A05_25200285			51	8.2515	8.2515	67.5538	4.773	RIL	TAG 24 × ICGV 86031	SNP	Pandey et al.,2020
1063	Drought tolerance related traits	Transpiration rate	QTL6	A07	IPAHM108_1_RM11H01	IPAHM108_1	RM11H01			58	5.5722	5.5722	102.608	3.243	RIL	TAG 24 × ICGV 86031	SNP	Pandey et al.,2020
1064	Drought tolerance related traits	Transpiration rate	QTL7	A09	A09_117790031_A09_118421381	A09_117790031	A09_118421381			3	17.2893	17.2893	-33.6197	9.7026	RIL	TAG 24 × ICGV 86031	SNP	Pandey et al.,2020
1065	Drought tolerance related traits	Transpiration rate	QTL8	A09	Seq17E01_A09_117790031	Seq17E01	A09_117790031			3	17.1357	17.1357	-66.6555	9.6159	RIL	TAG 24 × ICGV 86031	SNP	Pandey et al.,2020
1066	Drought tolerance related traits	Transpiration rate	QTL9	A09	Seq13A07_Seq18G09	Seq13A07	Seq18G09			10	6.1683	6.1683	39.5737	4.0034	RIL	TAG 24 × ICGV 86031	SNP	Pandey et al.,2020
1067	Drought tolerance related traits	Transpiration rate	QTL10	A09	Seq13A07_A09_118600614	Seq13A07	A09_118600614			11	9.1589	9.1589	24.2076	3.4836	RIL	TAG 24 × ICGV 86031	SNP	Pandey et al.,2020
1068	Drought tolerance related traits	Transpiration rate	QTL11	A09	Seq18G09_A09_118600614	Seq18G09	A09_118600614			11	9.187	9.187	48.3011	3.5134	RIL	TAG 24 × ICGV 86031	SNP	Pandey et al.,2020
1069	Drought tolerance related traits	Transpiration rate	QTL12	B01	RN6F05_Seq10D04	RN6F05	Seq10D04			51	8.4366	8.4366	-68.4482	6.2358	RIL	TAG 24 × ICGV 86031	SNP	Pandey et al.,2020
1070	Drought tolerance related traits	Transpiration rate	QTL13	B01	Seq10D04_TC2D08	Seq10D04	TC2D08			52	8.0482	8.0482	-67.0402	5.7598	RIL	TAG 24 × ICGV 86031	SNP	Pandey et al.,2020
1071	Drought tolerance related traits	Transpiration	QTL1	A04	pPGSSeq9G05_pPGSSeq19D06	pPGSSeq9G05	pPGSSeq19D06			16.41	10.8626	10.8626	0.012427	4.67713	RIL	TAG 24 9 ICGV 86031	SSR	Rail et al.,2011
1072	Drought tolerance related traits	Transpiration	QTL2	B01	GM1971b_Ah193	GM1971b	Ah193			34.81	9.9911	9.9911	0.01022	3.66641	RIL	TAG 24 9 ICGV 86031	SSR	Rail et al.,2011
1073	Drought tolerance related traits	Transpiration	QTL3	A05	pPGSSeq10D04_RN6F05	pPGSSeq10D04	RN6F05			8.11	6.6	6.6	0.08	5.13	RIL	TAG 24 9 ICGV 86031	SSR	Rail et al.,2011
1074	Drought tolerance related traits	Transpiration	QTL4	A07	GM736_GM629	GM736	GM629			10.01	4.36	4.36	-0.071	3.67	RIL	TAG 24 9 ICGV 86031	SSR	Rail et al.,2011
1075	Drought tolerance related traits	Transpiration	QTL5	B01	GM2350_GM1971b	GM2350	GM1971b			22.1	5.45	5.45	0.07	3.87	RIL	TAG 24 9 ICGV 86031	SSR	Rail et al.,2011
1076	Drought tolerance related traits	Transpiration	QTL6	A05	RN6F05_GA35	RN6F05	GA35			7.11	6.2295	6.2295	0.111783	5.17309	RIL	TAG 24 9 ICGV 86031	SSR	Rail et al.,2011
1077	Drought tolerance related traits	Transpiration	QTL7	B03	TC5D06_GM1911	TC5D06	GM1911			28.01	5.6098	5.6098	-0.102716	3.00355	RIL	TAG 24 9 ICGV 86031	SSR	Rail et al.,2011
1078	Drought tolerance related traits	Transpiration	QTL8	A01	GM2724b_S54	GM2724b	S54			10.81	7.5223	7.5223	-138.436	3.01555	RIL	ICGS 76 X CSMG 84-1	SSR	Gautami et al.,2012
1079	Drought tolerance related traits	Transpiration	QTL9	A07	GM1979_GM1919	GM1979	GM1919			8.01	9.6373	9.6373	-163.526	2.23796	RIL	ICGS 76 X CSMG 84-1	SSR	Gautami et al.,2012
1080	Drought tolerance related traits	Transpiration	QTL10	B01	S1	S1	S1			112.11	4.8163	4.8163	113.061	2.05749	RIL	ICGS 76 X CSMG 84-1	SSR	Gautami et al.,2012
1081	Drought tolerance related traits	Transpiration	QTL11	A09	TC7E04_GM1949	TC7E04	GM1949			16.01	18.1695	18.1695	85.7245	2.22221	RIL	ICGS 76 X CSMG 84-1	SSR	Gautami et al.,2012
1082	Drought tolerance related traits	Transpiration	QTL12	B09	GM2547	GM2547	GM2547			1.41	4.8416	4.8416	44.592	2.09819	RIL	ICGS 76 X CSMG 84-1	SSR	Gautami et al.,2012
1083	Drought tolerance related traits	Transpiration	QTL13	A05	gi_832_TC11H06	gi_832	TC11H06			237.01	7.1871	7.1871	166.579	2.87176	RIL	ICGS 76 X CSMG 84-1	SSR	Gautami et al.,2012
1084	Drought tolerance related traits	Transpiration	QTL14	A08	GM2407_TC1B02	GM2407	TC1B02			179.11	10.3005	10.3005	-196.104	2.01655	RIL	ICGS 76 X CSMG 84-1	SSR	Gautami et al.,2012
1085	Drought tolerance related traits	Transpiration	QTL15	B03	TC4A02	TC4A02	TC4A02			28.01	4.8314	4.8314	137.689	2.08437	RIL	ICGS 76 X CSMG 84-1	SSR	Gautami et al.,2012
1086	Drought tolerance related traits	Transpiration	QTL16	B10	GM2325	GM2325	GM2325			8.01	12.6368	12.6368	-268.227	2.36611	RIL	ICGS 76 X CSMG 84-1	SSR	Gautami et al.,2012
1087	Drought tolerance related traits	SPAD chlorophyll meter readings (SCMR)	QTL1	B09	GM1971_Seq2D12B	GM1971	Seq2D12B			34.4	2.51	2.51		1.807	RIL	ICGS 76 X CSMG 84-1	SSR	Gautami et al.,2012
1088	Drought tolerance related traits	SPAD chlorophyll meter readings (SCMR)	QTL2	A08	GM679_IPAHM406	GM679	IPAHM406			68.01	7.291	7.21	-0.538595	5.15809	RIL	TAG 24 9 ICGV 86031	SSR	Rail et al.,2011
1089	Drought tolerance related traits	SPAD chlorophyll meter readings (SCMR)	QTL3	B07	GM1418_IPAHM105	GM1418	IPAHM105			11.01	19.5271	19.5271	0.870674	4.81904	RIL	TAG 24 9 ICGV 86031	SSR	Rail et al.,2011
1090	Drought tolerance related traits	SPAD chlorophyll meter readings (SCMR)	QTL4	B07	IPAHM108_S11	IPAHM108	S11			26.51	7.73	7.73	0.55	4.32	RIL	TAG 24 9 ICGV 86031	SSR	Rail et al.,2011
1091	Drought tolerance related traits	SPAD chlorophyll meter readings (SCMR)	QTL5	B07	GM1418_IPAHM105	GM1418	IPAHM105			11.01	19.5271	19.5271	0.870674	4.81904	RIL	TAG 24 9 ICGV 86031	SSR	Rail et al.,2011
1092	Drought tolerance related traits	SPAD chlorophyll meter readings (SCMR)	QTL6	B07	IPAHM108_S11	IPAHM108	S11			26.51	7.73	7.73	0.55	4.32	RIL	TAG 24 9 ICGV 86031	SSR	Rail et al.,2011
1093	Drought tolerance related traits	SPAD chlorophyll meter readings (SCMR)	QTL7	A08	pPGSSeq2B09_TC5A06	pPGSSeq2B09	TC5A06			2.01	10.4887	10.4887	0.638583	6.05134	RIL	TAG 24 9 ICGV 86031	SSR	Rail et al.,2011
1094	Drought tolerance related traits	SPAD chlorophyll meter readings (SCMR)	QTL8	A09	TC1D02_TC3E05	TC1D02	TC3E05			165.31	12.6674	12.6674	0.695016	3.33612	RIL	TAG 24 9 ICGV 86031	SSR	Rail et al.,2011
1095	Drought tolerance related traits	SPAD chlorophyll meter readings (SCMR)	QTL9	A08	GM660_GM679	GM660	GM679			66.31	5.7174	5.7174	-0.420045	4.13	RIL	TAG 24 9 ICGV 86031	SSR	Rail et al.,2011
1096	Drought tolerance related traits	SPAD chlorophyll meter readings (SCMR)	QTL10	A09	pPGSSeq2B09_TC5A06	pPGSSeq2B09	TC5A06			0.1	6.476	6.476	0.447206	4.11246	RIL	TAG 24 9 ICGV 86031	SSR	Rail et al.,2011
1097	Drought tolerance related traits	SPAD chlorophyll meter readings (SCMR)	QTL11	B03	TC9B07_PM733	TC9B07	PM733b			74.11	9.7645	9.7645	0.552589	3.67036	RIL	TAG 24 9 ICGV 86031	SSR	Rail et al.,2011
1098	Drought tolerance related traits	SPAD chlorophyll meter readings (SCMR)	QTL12	B03	TC9B07_PM733	TC9B07	PM733b			74.11	9.7645	9.7645	0.552589	3.67036	RIL	TAG 24 9 ICGV 86031	SSR	Rail et al.,2011
1099	Drought tolerance related traits	SPAD chlorophyll meter readings (SCMR)	QTL13	B07	IPAHM108_S11	IPAHM108	S11			29.81	8.4905	8.4905	0.52316	4.32969	RIL	TAG 24 9 ICGV 86031	SSR	Rail et al.,2011
1100	Drought tolerance related traits	SPAD chlorophyll meter readings (SCMR)	QTL14	A09	pPGSSeq2B09_TC5A06	pPGSSeq2B09	TC5A06			2.01	6.2253	6.2253	0.478842	3.27149	RIL	TAG 24 9 ICGV 86031	SSR	Rail et al.,2011
1101	Drought tolerance related traits	SPAD chlorophyll meter readings (SCMR)	QTL15	A10	GM1991_IPAHM165	GM1991	IPAHM165			24.81	7.0973	7.0973	-0.512349	4.75089	RIL	TAG 24 9 ICGV 86031	SSR	Rail et al.,2011
1102	Drought tolerance related traits	SPAD chlorophyll meter readings (SCMR)	QTL16	B03	TC9B07_PM733b	TC9B07	PM733b			52.01	6.8586	6.8586	0.511654	4.56913	RIL	TAG 24 9 ICGV 86031	SSR	Rail et al.,2011
1103	Drought tolerance related traits	SPAD chlorophyll meter readings (SCMR)	QTL17	A09	pPGSSeq2B09_TC5A06	pPGSSeq2B09	TC5A06			3.01	10.1054	10.1054	0.580498	5.1036	RIL	TAG 24 9 ICGV 86031	SSR	Rail et al.,2011
1104	Drought tolerance related traits	SPAD chlorophyll meter readings (SCMR)	QTL18	A10	pPGSSeq19A05_IPAHM524	pPGSSeq19A05	IPAHM524			34.81	5.8478	5.8478	-0.442169	3.36092	RIL	TAG 24 9 ICGV 86031	SSR	Rail et al.,2011
1105	Drought tolerance related traits	SPAD chlorophyll meter readings (SCMR)	QTL19	A10	GM2444_GM1991	GM2444	GM1991			1.01	8.5795	8.5795	-0.586876	4.87686	RIL	TAG 24 9 ICGV 86031	SSR	Rail et al.,2011
1106	Drought tolerance related traits	SPAD chlorophyll meter readings (SCMR)	QTL20	B01	GM1971b_Ah193	GM1971b	Ah193			30.51	17.5277	17.5277	0.844628	8.82557	RIL	TAG 24 9 ICGV 86031	SSR	Rail et al.,2011
1107	Drought tolerance related traits	SPAD chlorophyll meter readings (SCMR)	QTL21	Q04	TC1D02_TC3E05	TC1D02	TC3E05			180.31	5.0602	5.0602	0.424997	3.31716	RIL	TAG 24 9 ICGV 86031	SSR	Rail et al.,2011
1108	Drought tolerance related traits	SPAD chlorophyll meter readings (SCMR)	QTL22	A10	GM1991_IPAHM165	GM1991	IPAHM165			24.81	8.0103	8.0103	-0.47244	4.95022	RIL	TAG 24 9 ICGV 86031	SSR	Rail et al.,2011
1109	Drought tolerance related traits	SPAD chlorophyll meter readings (SCMR)	QTL23	B03	TC9B07_PM733b	TC9B07	PM733b			68.11	13.9642	13.9642	0.629132	4.9097	RIL	TAG 24 9 ICGV 86031	SSR	Rail et al.,2011
1110	Drought tolerance related traits	SPAD chlorophyll meter readings (SCMR)	QTL24	A10	GM1991_IPAHM165	GM1991	IPAHM165			24.81	12.1481	12.1481	-0.590176	8.02953	RIL	TAG 24 9 ICGV 86031	SSR	Rail et al.,2011
1111	Drought tolerance related traits	SPAD chlorophyll meter readings (SCMR)	QTL25	A04	TC1D02_TC3E05	TC1D02	TC3E05			163.31	16.3196	16.3196	0.791144	4.86071	RIL	TAG 24 9 ICGV 86031	SSR	Rail et al.,2011
1112	Drought tolerance related traits	SPAD chlorophyll meter readings (SCMR)	QTL26	A04	TC1D02_TC3E05	TC1D02	TC3E05			163.31	16.3196	16.3196	0.791144	4.86071	RIL	TAG 24 9 ICGV 86031	SSR	Rail et al.,2011
1113	Drought tolerance related traits	SPAD chlorophyll meter readings (SCMR)	QTL27	A04	TC1D02_TC3E05	TC1D02	TC3E05			163.31	16.3196	16.3196	0.791144	4.86071	RIL	TAG 24 9 ICGV 86031	SSR	Rail et al.,2011
1114	Drought tolerance related traits	SPAD chlorophyll meter readings (SCMR)	QTL28	A06	pPGSSeq9H08a_S108	pPGSSeq9H08a_S108	S108			15.01	3.9991	3.9991	0.35237	3.06004	RIL	TAG 24 9 ICGV 86031	SSR	Rail et al.,2011
1115	Drought tolerance related traits	SPAD chlorophyll meter readings (SCMR)	QTL29	B01	GM613_pPGSSeq13A10	GM613	pPGSSeq13A10			69.31	7.9497	7.9497	0.498491	4.83696	RIL	TAG 24 9 ICGV 86031	SSR	Rail et al.,2011
1116	Drought tolerance related traits	Stress Tolerance Index	QTL1	B02	TC1B02_B_PM032_B	TC1B02_B	PM032_B	0	7.2	0	16.8	16.8	-0.16	6	BC2F3,BC3F2	Fleur 11 XAiAd	SSR	Fonceka et al.,2012
1117	Drought tolerance related traits	Stress Tolerance Index	QTL2	B05	TC19D09_B_TC6E01_B	TC19D09_B	TC6E01_B	0	49.8	7	13.88	13.88	-0.27	4.86	BC2F3,BC3F2	Fleur 11 XAiAd	SSR	Fonceka et al.,2012
1118	Drought tolerance related traits	Stress Tolerance Index	QTL3	A07	seq2E06_A_Seq5D05_A	seq2E06_A	Seq5D05_A	3.7	12.6	5	15.5	15.5	-0.15	5.64	BC2F3,BC3F2	Fleur 11 XAiAd	SSR	Fonceka et al.,2012
1119	Drought tolerance related traits	Stress Tolerance Index	QTL4	B02	TC1B02_B_PM032_B	TC1B02_B	PM032_B	0	7.2	0	16.2	16.2	-0.16	5.88	BC2F3,BC3F2	Fleur 11 XAiAd	SSR	Fonceka et al.,2012
1120	Drought tolerance related traits	Stress Tolerance Index	QTL5	A02	RI2A06_A_Seq2F05_A	RI2A06_A	Seq2F05_A	70.4	76.1	76	16.4	16.4	0.07	5.57	BC2F3,BC3F2	Fleur 11 XAiAd	SSR	Fonceka et al.,2012
1121	Drought tolerance related traits	Stress Tolerance Index	QTL6	A05	gi_0385_A_Ah_614_A	gi_0385_A	Ah_614_A	4.6	44.2	15	17.1	17.1	0.17	5.85	BC2F3,BC3F2	Fleur 11 XAiAd	SSR	Fonceka et al.,2012
1122	Drought tolerance related traits	Stress Tolerance Index	QTL7	A05	gi_0385_A_Ah_614_A	gi_0385_A	Ah_614_A	4.6	44.2	22	19.4	19.4	0.188	6.6	BC2F3,BC3F2	Fleur 11 XAiAd	SSR	Fonceka et al.,2012
1123	Drought tolerance related traits	Stress Tolerance Index	QTL8	A07	RN13D04_A_Seq5D05_A	RN13D04_A	Seq5D05_A	0	12.6	0	10.4	10.4	0.16	3.38	BC2F3,BC3F2	Fleur 11 XAiAd	SSR	Fonceka et al.,2012
1124	Drought tolerance related traits	Stress Tolerance Index	QTL9	A05	gi_0385_A_Ah_614_A	gi_0385_A	Ah_614_A	4.6	44.2	18	12.3	12.3	0.16	4.14	BC2F3,BC3F2	Fleur 11 XAiAd	SSR	Fonceka et al.,2012
1125	Drought tolerance related traits	Stress Tolerance Index	QTL10	A07	RN13D04_A_PM042_A1	RN13D04_A	PM042_A1	0	21.7	0	11	11	0.22	3.57	BC2F3,BC3F2	Fleur 11 XAiAd	SSR	Fonceka et al.,2012
1126	Drought tolerance related traits	Stress Tolerance Index	QTL11	A05	gi_0385_A_Ah_614_A	gi_0385_A	Ah_614_A	4.6	44.2	19	11.5	11.5	0.13	3.78	BC2F3,BC3F2	Fleur 11 XAiAd	SSR	Fonceka et al.,2012
1127	Drought tolerance related traits	Stress Tolerance Index	QTL12	A05	gi_0385_A_Ah_614_A	gi_0385_A	Ah_614_A	4.6	44.2	15	20.1	20.1	0.17	7	BC2F3,BC3F2	Fleur 11 XAiAd	SSR	Fonceka et al.,2012
1128	Drought tolerance related traits	Stress Tolerance Index	QTL13	B06	Seq18G01_B	Seq18G01_B	Seq18G01_B	94	104.4	104.4	10.6	10.6	0.12	3.5	BC2F3,BC3F2	Fleur 11 XAiAd	SSR	Fonceka et al.,2012
1129	Pests and diseases related traits	Nematode	QTL1	A01	R2612EbC_S1118HbCD	R2612EbC	S1118HbCD	2.4	36.2	36			-0.83		BC3F1	Florunner X TxAG-6	RFLP	Burow et al.,2014
1130	Pests and diseases related traits	Nematode	QTL2	A01	Vmc3HaC_S1018EbCD	Vmc3HaC	S1018EbCD	82.4	97.1	82			-1.12		BC3F1	Florunner X TxAG-6	RFLP	Burow et al.,2014
1131	Pests and diseases related traits	Nematode	QTL3	A08	R2015EaD_R2409EbD	R2015EaD	R2409EbD	24.4	46.6	42			0.288		BC3F1	Florunner X TxAG-6	RFLP	Burow et al.,2014
1132	Pests and diseases related traits	Nematode	QTL4	A09	R2469HbC_R2496HaC	R2469HbC	R2496HaC	33.4	80.8	39			1.14		BC3F1	Florunner X TxAG-6	RFLP	Burow et al.,2014
1133	Pests and diseases related traits	Nematode	QTL5	B01	R0193EcBCD_R2005HaB	R0193EcBCD	R2005HaB	0	55.8	23			-0.57		BC3F1	Florunner X TxAG-6	RFLP	Burow et al.,2014
1134	Pests and diseases related traits	Nematode	QTL6	B05	S1075EbB_R2494HaB	S1075EbB	R2494HaB	45.7	105.6	75			-0.47		BC3F1	Florunner X TxAG-6	RFLP	Burow et al.,2014
1135	Pests and diseases related traits	Nematode	QTL7	B08	R2060HeB_S1166HaB	R2060HeB	S1166HaB	0	26.6	11			-0.33		BC3F1	Florunner X TxAG-6	RFLP	Burow et al.,2014
1136	Pests and diseases related traits	Leaf spot	QTL1	A01	PM436_Lec_1	PM436	Lec_1			46	6.5	6.5	-0.2	3.33	RIL	TAG 24 X GPBD 4	SSR	Khedikar et al 2010
1137	Pests and diseases related traits	Leaf spot	QTL2	B01	TC9F10_GM660	TC9F10	GM660			0	4.4	4.4	-0.2	2.28	RIL	TAG 24 X GPBD 4	SSR	Khedikar et al 2010
1138	Pests and diseases related traits	Leaf spot	QTL3	A09	TC2G05_TC9H09	TC2G05	TC9H09			0	4.8	4.8	-0.2	5.11	RIL	TAG 24 X GPBD 4	SSR	Khedikar et al 2010
1139	Pests and diseases related traits	Leaf spot	QTL4	A10	TC1A01_pPGSseq18G1	TC1A01	pPGSseq18G1			12	1.6	1.6	-0.2	5.11	RIL	TAG 24 X GPBD 4	SSR	Khedikar et al 2010
1140	Pests and diseases related traits	Leaf spot	QTL5	A01	gi_1107_pPGSseq7G2	gi_1107	pPGSseq7G2			50	2.88	2.88	-0.2	2.86	RIL	TAG 24 X GPBD 4	SSR	Khedikar et al 2010
1141	Pests and diseases related traits	Leaf spot	QTL6	A02	IPAHM524_TC4D09	IPAHM524	TC4D09			18	4.4	4.4	-0.2	6.03	RIL	TAG 24 X GPBD 4	SSR	Khedikar et al 2010
1142	Pests and diseases related traits	Leaf spot	QTL7	A05	PM179_GM633	PM179	GM633			4	4.8	4.8	-0.2	6.03	RIL	TAG 24 X GPBD 4	SSR	Khedikar et al 2010
1143	Pests and diseases related traits	Leaf spot	QTL8	A08	pPGSseq13E6_PM3	pPGSseq13E6	PM3			2	4.8	4.8	-0.2	2.61	RIL	TAG 24 X GPBD 4	SSR	Khedikar et al 2010
1144	Pests and diseases related traits	Leaf spot	QTL9	B03	TC5A07_IPAHM395d	TC5A07	IPAHM395d			0	4.3	4.3	-0.2	2.68	RIL	TAG 24 X GPBD 4	SSR	Khedikar et al 2010
1145	Pests and diseases related traits	Leaf spot	QTL10	A06	IPAHM103_pPGSseq19D6	IPAHM103	pPGSseq19D6			0	2.6	2.6	0.2	2.88	RIL	TAG 24 X GPBD 4	SSR	Khedikar et al 2010
1146	Pests and diseases related traits	Leaf spot	QTL11	B02	TC7H11_IPAHM176	TC7H11	IPAHM176			18	2	2	-0.2	2.78	RIL	TAG 24 X GPBD 4	SSR	Khedikar et al 2010
1147	Pests and diseases related traits	Leaf spot	QTL12	A02	Aradu.A02_12911389_Aradu.A02_12911409	Aradu.A02_12911389	Aradu.A02_12911409				16	16	‒0.45	5	RIL	Tamrun OL07 X Tx964117	SNP	Liang et al.,2017
1148	Pests and diseases related traits	Leaf spot	QTL13	B04	Araip.B04_133148952_Araip.B04_133148884	Araip.B04_133148952	Araip.B04_133148884				15	15	0.32	4.4	RIL	Tamrun OL07 X Tx964117	SNP	Liang et al.,2017
1149	Pests and diseases related traits	Leaf spot	QTL14	B04	Araip.B04_4093173_Araip.B04_4093186	Araip.B04_4093173	Araip.B04_4093186		288.8	328	12	12	‒0.3	4	RIL	Tamrun OL07 X Tx964117	SNP	Liang et al.,2017
1150	Pests and diseases related traits	Leaf spot	QTL15	B10	Araip.B10_57359291_Araip.B10_57359345	Araip.B10_57359291	Araip.B10_57359345				9	9	0.34	2.8	RIL	Tamrun OL07 X Tx964117	SNP	Liang et al.,2017
1151	Pests and diseases related traits	Leaf spot	QTL16	B04	Araip.B04_132025957_Araip.B04_133148903	Araip.B04_132025957	Araip.B04_133148903		188.2	203.2	19	19	0.53	4.6	RIL	Tamrun OL07 X Tx964117	SNP	Liang et al.,2017
1152	Pests and diseases related traits	Leaf spot	QTL17	B06	Araip.B06_60189350_Araip.B06_127511398	Araip.B06_60189350	Araip.B06_127511398				11	11	‒0.46	3.7	RIL	Tamrun OL07 X Tx964117	SNP	Liang et al.,2017
1153	Pests and diseases related traits	Leaf spot	QTL18	B09	Araip.B09_60598148_Araip.B09_918147	Araip.B09_60598148	Araip.B09_918147				20	20	0.66	4.6	RIL	Tamrun OL07 X Tx964117	SNP	Liang et al.,2017
1154	Pests and diseases related traits	Leaf spot	QTL19	B10	Araip.B10_57359291_Araip.B10_57359345	Araip.B10_57359291	Araip.B10_57359345				8	8	0.36	2.7	RIL	Tamrun OL07 X Tx964117	SNP	Liang et al.,2017
1155	Pests and diseases related traits	Leaf spot	QTL20	A05	Ad21784275_Ad75893658	Ad21784275	Ad75893658	177.7	178.7		5.26	5.26	0.26		RIL	Florida-07 x GP-NC WS 16	SNP	Han et al.,2018
1156	Pests and diseases related traits	Leaf spot	QTL21	B05	Ai69095000_Ai989481	Ai69095000	Ai989481	3.2	10.3		5	5	0.26		RIL	Florida-07 x GP-NC WS 16	SNP	Han et al.,2018
1157	Pests and diseases related traits	Leaf spot	QTL22	B05	Ai7439285_Ai69990762	Ai7439285	Ai69990762	136.1	143		16.6	16.6	3.88		RIL	Florida-07 x GP-NC WS 16	SNP	Han et al.,2018
1158	Pests and diseases related traits	Leaf spot	QTL23	A02	Ad25117222_Ad25117226	Ad25117222	Ad25117226	63.88	64.3		7.5	7.5	0.34		RIL	Florida-07 x GP-NC WS 16	SNP	Han et al.,2018
1159	Pests and diseases related traits	Leaf spot	QTL24	A07	Ad50491447_Ad34180265	Ad50491447	Ad34180265	208.2	210		6.5	6.5	0.32		RIL	Florida-07 x GP-NC WS 16	SNP	Han et al.,2018
1160	Pests and diseases related traits	Leaf spot	QTL25	A09	Ad46619134_Ad57263305	Ad46619134	Ad57263305	143.8	144		6.88	6.88	0.32		RIL	Florida-07 x GP-NC WS 16	SNP	Han et al.,2018
1161	Pests and diseases related traits	Leaf spot	QTL26	B01	Ai42538443_Ai43174163	Ai42538443	Ai43174163	97.9	102.9		9.86	9.86	0.36		RIL	Florida-07 x GP-NC WS 16	SNP	Han et al.,2018
1162	Pests and diseases related traits	Leaf spot	QTL27	A03	Ad93363108_Ad20087203	Ad93363108	Ad20087203	87.6	88.7		7	7	0.26		RIL	Florida-07 x GP-NC WS 16	SNP	Han et al.,2018
1163	Pests and diseases related traits	Leaf spot	QTL28	A03	Ad73787774_Ad34180265	Ad73787774	Ad34180265	163.7	168.4		11.67	11.67	0.28		RIL	Florida-07 x GP-NC WS 16	SNP	Han et al.,2018
1164	Pests and diseases related traits	Leaf spot	QTL29	A07	Ad57056766_Ad84841401	Ad57056766	Ad84841401	64.8	685.6		4.88	4.88	0.25		RIL	Florida-07 x GP-NC WS 16	SNP	Han et al.,2018
1165	Pests and diseases related traits	Leaf spot	QTL30	A01	Ah_4719_Ah_0966	Ah_4719_Ah_0966	Ah_4719_Ah_0966			74.11	9.3813	9.3813	-0.798161	3.44392	BC2F1	ICGV 8764 X ISATGR 265-5A	DArT and SSR	Khera et al.,2018
1166	Pests and diseases related traits	Leaf spot	QTL31	A02	Ah_6305_Ah_8579	Ah_6305_Ah_8579	Ah_6305_Ah_8579			93.12	7.2029	7.2029	-1.10696	2.95185	BC2F1	ICGV 8764 X ISATGR 265-5A	DArT and SSR	Khera et al.,2018
1167	Pests and diseases related traits	Leaf spot	QTL32	A05	Ah_2330_Ah_2341	Ah_2330_Ah_2341	Ah_2330_Ah_2341			41.55	7.3852	7.3852	-1.04641	2.94347	BC2F1	ICGV 8764 X ISATGR 265-5A	DArT and SSR	Khera et al.,2018
1168	Pests and diseases related traits	Leaf spot	QTL33	A06	Ah_6016_Ah_8004	Ah_6016_Ah_8004	Ah_6016_Ah_8004			68.93	14.5724	14.5724	-1.72847	5.56319	BC2F1	ICGV 8764 X ISATGR 265-5A	DArT and SSR	Khera et al.,2018
1169	Pests and diseases related traits	Leaf spot	QTL34	A08	Ah_6227_Ah_5657	Ah_6227_Ah_5657	Ah_6227_Ah_5657			77.94	7.5205	7.5205	0.563907	2.83671	BC2F1	ICGV 8764 X ISATGR 265-5A	DArT and SSR	Khera et al.,2018
1170	Pests and diseases related traits	Leaf spot	QTL35	B03	GM2745_Ah_9779	GM2745_Ah_9779	GM2745_Ah_9779			33.01	50.9032	50.9032	-2.39063	5.56446	BC2F1	ICGV 8764 X ISATGR 265-5A	DArT and SSR	Khera et al.,2018
1171	Pests and diseases related traits	Leaf spot	QTL36	B03	GM2745_Ah_9779	GM2745_Ah_9779	GM2745_Ah_9779			33.01	50.9032	50.9032	-2.39063	5.56446	BC2F1	ICGV 8764 X ISATGR 265-5A	DArT and SSR	Khera et al.,2018
1172	Pests and diseases related traits	Leaf spot	QTL37	A01	Ah_1506_Ah_2087	Ah_1506	Ah_2087			24.18	8.6132	8.6132	-0.724056	2.86861	BC2F1	ICGV 91114 X ISATGR 1212	DArT and SSR	Khera et al.,2018
1173	Pests and diseases related traits	Leaf spot	QTL38	A01	Ah_3429_Ah_2892	Ah_3429	Ah_2892			77.96	6.6922	6.6922	1.41551	2.51362	BC2F1	ICGV 91114 X ISATGR 1212	DArT and SSR	Khera et al.,2018
1174	Pests and diseases related traits	Leaf spot	QTL39	A08	Ah_5151_Ah_1900	Ah_5151	Ah_1900			69.39	9.7049	9.7049	-0.856306	2.46866	BC2F1	ICGV 91114 X ISATGR 1212	DArT and SSR	Khera et al.,2018
1175	Pests and diseases related traits	Leaf spot	QTL40	A03	AX_147246237_AX_147218503	AX_147246237	AX_147218503			0	10	10	0.31	6.4	RIL	Florida-07 X GP-NC WS 16	SNP	Chu et al.,2019
1176	Pests and diseases related traits	Leaf spot	QTL41	A03	AX_147246237_AX_147218407	AX_147246237	AX_147218407			6'8	12	12	0.31	7.5	RIL	Florida-07 X GP-NC WS 16	SNP	Chu et al.,2019
1177	Pests and diseases related traits	Leaf spot	QTL42	A03	AX_147246237_AX_147218407	AX_147246237	AX_147218407			6'8	12	12	0.31	7.5	RIL	Florida-07 X GP-NC WS 16	SNP	Chu et al.,2019
1178	Pests and diseases related traits	Leaf spot	QTL43	A03	AX_147215524_AX_147215599	AX_147215524	AX_147215599			135.2	8	8	0.28	5.2	RIL	Florida-07 X GP-NC WS 16	SNP	Chu et al.,2019
1179	Pests and diseases related traits	Leaf spot	QTL44	A03	AX_147215524 _AX_147215542	AX_147215524	AX_147215542			135.2	8	8	0.36	4.2	RIL	Florida-07 X GP-NC WS 16	SNP	Chu et al.,2019
1180	Pests and diseases related traits	Leaf spot	QTL45	A03	AX_147215524 _AX_147215542	AX_147215524	AX_147215542			135.2	8	8	0.36	4.2	RIL	Florida-07 X GP-NC WS 16	SNP	Chu et al.,2019
1181	Pests and diseases related traits	Leaf spot	QTL46	B03	AX_147243156_AX_147243220	AX_147243156	AX_147243220			122.7	20	20	0.36	11.3	RIL	Florida-07 X GP-NC WS 16	SNP	Chu et al.,2019
1182	Pests and diseases related traits	Leaf spot	QTL47	B03	AX_147243156_AX_147243220	AX_147243156	AX_147243220			122.7	20	20	0.36	11.3	RIL	Florida-07 X GP-NC WS 16	SNP	Chu et al.,2019
1183	Pests and diseases related traits	Leaf spot	QTL48	B03	AX_147243156_AX_147243220	AX_147243156	AX_147243220			122.7	20	20	0.36	11.3	RIL	Florida-07 X GP-NC WS 16	SNP	Chu et al.,2019
1184	Pests and diseases related traits	Leaf spot	QTL49	A05	AX_147223487_AX_147223577	AX_147223487	AX_147223577			25.88	7	7	0.26	4.2	RIL	Florida-07 X GP-NC WS 16	SNP	Chu et al.,2019
1185	Pests and diseases related traits	Leaf spot	QTL50	A05	AX_147223487_AX_147223577	AX_147223487	AX_147223577			25.88	7	7	0.26	4.2	RIL	Florida-07 X GP-NC WS 16	SNP	Chu et al.,2019
1186	Pests and diseases related traits	Leaf spot	QTL51	B10	AX_147235256_AX_147263526	AX_147235256	AX_147263526			1	5	5	-0.18	3.1	RIL	Florida-07 X GP-NC WS 16	SNP	Chu et al.,2019
1187	Pests and diseases related traits	Leaf spot	QTL52	A03	AX_147246237_AX_147218488	AX_147246237	AX_147218488			1	6	6	0.18	4.8	RIL	Florida-07 X GP-NC WS 16	SNP	Chu et al.,2019
1188	Pests and diseases related traits	Leaf spot	QTL53	B03	AX_147243094 _AX_147227360	AX_147243094	AX_147227360			124	5	5	0.12	4	RIL	Florida-07 X GP-NC WS 16	SNP	Chu et al.,2019
1189	Pests and diseases related traits	Leaf spot	QTL54	B03	AX_147243156 _AX_147243269	AX_147243156	AX_147243269			122.7	7	7	0.18	3.8	RIL	Florida-07 X GP-NC WS 16	SNP	Chu et al.,2019
1190	Pests and diseases related traits	Leaf spot	QTL55	B03	AX_147243136_AX_147243220	AX_147243136	AX_147243220			124.1	6	6	0.18	4.6	RIL	Florida-07 X GP-NC WS 16	SNP	Chu et al.,2019
1191	Pests and diseases related traits	Leaf spot	QTL56	A05	A05_1_95718594_AX_147223558	AX_147223558	AX_147223558			29.7	10	10	0.24	6.6	RIL	Florida-07 X GP-NC WS 16	SNP	Chu et al.,2019
1192	Pests and diseases related traits	Leaf spot	QTL57	A05	A05_1_95718594_AX_147223558	AX_147223558	AX_147223558			29.7	10	10	0.24	6.6	RIL	Florida-07 X GP-NC WS 16	SNP	Chu et al.,2019
1193	Pests and diseases related traits	Leaf spot	QTL58	A05	AX_147223487_AX_147223558	AX_147223487	AX_147223558			28.3	9	9	0.23	6.6	RIL	Florida-07 X GP-NC WS 16	SNP	Chu et al.,2019
1194	Pests and diseases related traits	Leaf spot	QTL59	B05	AX_147249143_AX_147249366	AX_147249143	AX_147249366			4.4	41	41	-0.36	24.6	RIL	Florida-07 X GP-NC WS 16	SNP	Chu et al.,2019
1195	Pests and diseases related traits	Leaf spot	QTL60	B05	AX_147249374_AX_147249658	AX_147249374	AX_147249658			5.6	15	15	-0.36	7.5	RIL	Florida-07 X GP-NC WS 16	SNP	Chu et al.,2019
1196	Pests and diseases related traits	Leaf spot	QTL61	B05	AX_147249143_AX_147249366	AX_147249143	AX_147249366			3.2	32	32	-0.36	18	RIL	Florida-07 X GP-NC WS 16	SNP	Chu et al.,2019
1197	Pests and diseases related traits	Leaf spot	QTL62	B05	AX_147249060_AX_147249178	AX_147249060	AX_147249178			4.4	31	31	-0.43	19.5	RIL	Florida-07 X GP-NC WS 16	SNP	Chu et al.,2019
1198	Pests and diseases related traits	Leaf spot	QTL63	A08	AX_147255399_AX_147231998	AX_147255399	AX_147231998			8.6	4	4	0.15	3.2	RIL	Florida-07 X GP-NC WS 16	SNP	Chu et al.,2019
1199	Pests and diseases related traits	Leaf spot	QTL64	A05	A05_1_95718594_AX_147223487	A05_1_95718594	AX_147223487			30.7	10	10	0.23	6.5	RIL	Florida-07 X GP-NC WS 16	SNP	Chu et al.,2019
1200	Pests and diseases related traits	Leaf spot	QTL65	A03	FRS72_SSR_GO340445	FRS72	SSR_GO340445			133	47.45	47.45	1.24	50.4	F2	GJG17 × GPBD4	SSR	Ahmad ET AL.,2020
1201	Pests and diseases related traits	Leaf spot	QTL66	A03	FRS56_DGR259	FRS56	DGR259			128	29.06	29.06	0.8	34.53	F2	GJG17 × GPBD4	SSR	Ahmad ET AL.,2020
1202	Pests and diseases related traits	Leaf spot	QTL67	B03	GM1536_GM1996	GM1536	GM1996			13.31	25.74	25.74	-0.2	10.44	BC2F4	ICG 8138 x ISATGR 278–18	SSR	Kumari et al.,2020
1203	Pests and diseases related traits	Leaf spot	QTL68	B03	GM1536_GM1996	GM1536	GM1996			13.31	25.74	25.74	-0.2	10.44	BC2F4	ICG 8138 x ISATGR 278–18	SSR	Kumari et al.,2020
1204	Pests and diseases related traits	Leaf spot	QTL69	B03	GM1996_IPAHM103	GM1996	IPAHM103			22.51	38.58	38.58	-0.3	18.88	BC2F4	ICG 8138 x ISATGR 278–18	SSR	Kumari et al.,2020
1205	Pests and diseases related traits	Leaf spot	QTL70	B03	GM1996_IPAHM103	GM1996	IPAHM103			22.51	38.58	38.58	-0.3	18.88	BC2F4	ICG 8138 x ISATGR 278–18	SSR	Kumari et al.,2020
1206	Pests and diseases related traits	Leaf spot	QTL71	B03	GM2519_TC4G02	GM2519	TC4G02			39.11	5	5	-0.2	3.33	BC2F4	ICG 8138 x ISATGR 278–18	SSR	Kumari et al.,2020
1207	Pests and diseases related traits	Leaf spot	QTL72	B06	TC3H07_TC1A02	TC3H07	TC1A02			17.88	14.38	14.38	0.22	4.48	BC2F4	ICG 8138 x ISATGR 278–18	SSR	Kumari et al.,2020
1208	Pests and diseases related traits	Leaf spot	QTL73	B03	PM238_GM2519	PM238	GM2519			27.71	24.14	24.14	-0.2	8.88	BC2F4	ICG 8138 x ISATGR 278–18	SSR	Kumari et al.,2020
1209	Pests and diseases related traits	Leaf spot	QTL74	B03	GM2519_TC4G02	GM2519	TC4G02			37.11	31.46	31.46	-0.2	7.88	BC2F4	ICG 8138 x ISATGR 278–18	SSR	Kumari et al.,2020
1210	Pests and diseases related traits	Leaf spot	QTL75	B03	TC4G02_GM1954	TC4G02	GM1954			40.11	3.7	3.7	-0.2	3.27	BC2F4	ICG 8138 x ISATGR 278–18	SSR	Kumari et al.,2020
1211	Pests and diseases related traits	Leaf spot	QTL76	A05	GM2142_TC2D08	GM2142	TC2D08			4.01	7.7	7.7	-0.2	3.04	BC2F4	ICG 8138 x ISATGR 278–18	SSR	Kumari et al.,2020
1212	Pests and diseases related traits	Leaf spot	QTL77	A05	TC2D08_SEQ2F10	TC2D08	SEQ2F10			12.52	13.33	13.33	-0.2	5	BC2F4	ICG 8138 x ISATGR 278–18	SSR	Kumari et al.,2020
1213	Pests and diseases related traits	Leaf spot	QTL78	A05	TC6E01_GM1409	TC6E01	GM1409			20.31	15.27	15.27	-0.2	6.27	BC2F4	ICG 8138 x ISATGR 278–18	SSR	Kumari et al.,2020
1214	Pests and diseases related traits	Leaf spot	QTL79	A02	PM499_GM1752	PM499	GM1752			15.31	7.26	7.26	-0.2	2.36	BC2F4	ICG 8138 x ISATGR 278–18	SSR	Kumari et al.,2020
1215	Pests and diseases related traits	Leaf spot	QTL80	A09	GM2120_GM1780	GM2120	GM1780			24.71	8.23	8.23	0.41	2.86	BC2F4	ICG 8138 x ISATGR 278–18	SSR	Kumari et al.,2020
1216	Pests and diseases related traits	Bacterial wilt	QTL1	A01	SNP79_AHGS1853	SNP79	AHGS1853				21.5	21.5	-0.12	3.8	F2	Yueyou 92 X Xinhuixiaoli	SSR and SNP	Zhao et al.,2016
1217	Pests and diseases related traits	Bacterial wilt	QTL2	A01	SNP79_SNP129	SNP79	SNP129				11.88	11.88	-0.01	6.2	F2	Yueyou 92 X Xinhuixiaoli	SSR and SNP	Zhao et al.,2016
1218	Pests and diseases related traits	Bacterial wilt	QTL3	A10	Ai119F10_AHS3174	Ai119F10	AHS3174				12	12	-0.11	3.2	F2	Yueyou 92 X Xinhuixiaoli	SSR and SNP	Zhao et al.,2016
1219	Pests and diseases related traits	Rust	QTL1	A06	IPAHM103_pPGSseq19D6	IPAHM103	pPGSseq19D6			12	55.2	55.2		44.32	RIL	TAG 24 X GPBD 4	SSR	Khedikar et al 2010
1220	Pests and diseases related traits	Rust	QTL2	A01	PM436_Lec_1	PM436	Lec_1			46	4.5	4.5		3.51	RIL	TAG 24 X GPBD 4	SSR	Khedikar et al 2010
1221	Pests and diseases related traits	Rust	QTL3	A02	TC11A04_IPAHM524	TC11A04	IPAHM524			16	2.1	2.1		3.51	RIL	TAG 24 X GPBD 4	SSR	Khedikar et al 2010
1222	Pests and diseases related traits	Rust	QTL4	A03	TC1B02_TC9F04	TC1B02	TC9F04			14	5.2	5.2		4.88	RIL	TAG 24 X GPBD 4	SSR	Khedikar et al 2010
1223	Pests and diseases related traits	Rust	QTL5	A08	pPGSseq13E6_PM3	pPGSseq13E6	PM3			20	4.88	4.88		4.24	RIL	TAG 24 X GPBD 4	SSR	Khedikar et al 2010
1224	Pests and diseases related traits	Rust	QTL6	A08	pPGSseq19G7_TC2C07	pPGSseq19G7	TC2C07			76	2	2		3.15	RIL	TAG 24 X GPBD 4	SSR	Khedikar et al 2010
1225	Pests and diseases related traits	Rust	QTL7	A09	TC2G05_TC9H09	TC2G05	TC9H09			2	2.3	2.3		3	RIL	TAG 24 X GPBD 4	SSR	Khedikar et al 2010
1226	Pests and diseases related traits	Rust	QTL8	A09	GM624_TC4G10	GM624	TC4G10			14	7	7		3.87	RIL	TAG 24 X GPBD 4	SSR	Khedikar et al 2010
1227	Pests and diseases related traits	Rust	QTL9	A08	PM434_TC4F02	PM434	TC4F02			4	6.8	6.8		3.16	RIL	TAG 24 X GPBD 4	SSR	Khedikar et al 2010
1228	Pests and diseases related traits	Rust	QTL10	A09	TC9H09_GM624	TC9H09	GM624			12	6	6		2.8	RIL	TAG 24 X GPBD 4	SSR	Khedikar et al 2010
1229	Pests and diseases related traits	Rust	QTL11	A10	PM377_TC1A01	PM377	TC1A01			0	3.88	3.88		2.53	RIL	TAG 24 X GPBD 4	SSR	Khedikar et al 2010
1230	Pests and diseases related traits	Rust	QTL12	A08	AHGS1350_AHGS2541	AHGS1350	AHGS2541	25	33	25	13.2	13.2	0.2	3.3	RIL	GKBSPSc 30076 X A. magna	SNP	Leal-Bertioli et al.,2015
1231	Pests and diseases related traits	Rust	QTL13	A08	Ah_280._Ah_558	Ah_280.	Ah_558	35	42	38.7	5.8	5.8-59.3	0.16	3	RIL	GKBSPSc 30076 X A. magna	SNP	Leal-Bertioli et al.,2015
1232	Pests and diseases related traits	Rust	QTL14	A02	Aradu.A02_12911389_Aradu.A02_12911409	Aradu.A02_12911389	Aradu.A02_12911409				16	16	‒0.45	5	RIL	Tamrun OL07 X Tx964117	SNP	Liang et al.,2017
1233	Pests and diseases related traits	Rust	QTL15	B04	Araip.B04_4093173_Araip.B04_4093186	Araip.B04_4093173	Araip.B04_4093186				12	12	‒0.3	4	RIL	Tamrun OL07 X Tx964117	SNP	Liang et al.,2017
1234	Pests and diseases related traits	Rust	QTL16	A10	Araip.B10_57359291_Araip.B10_57359345	Araip.B10_57359291	Araip.B10_57359345				9		0.34	2.8	RIL	Tamrun OL07 X Tx964117	SNP	Liang et al.,2017
1235	Pests and diseases related traits	Rust	QTL17	B04	Araip.B04_132025957_Araip.B04_133148903	Araip.B04_132025957	Araip.B04_133148903				19	19	0.53	4.6	RIL	Tamrun OL07 X Tx964117	SNP	Liang et al.,2017
1236	Pests and diseases related traits	Rust	QTL18	B06	Araip.B06_60189350_Araip.B06_127511398	Araip.B06_60189350	Araip.B06_127511398				11	11	‒0.46	3.7	RIL	Tamrun OL07 X Tx964117	SNP	Liang et al.,2017
1237	Pests and diseases related traits	Rust	QTL19	A09	Araip.B09_60598148_Araip.B09_918147	Araip.B09_60598148	Araip.B09_918147				20	20	0.66	4.6	RIL	Tamrun OL07 X Tx964117	SNP	Liang et al.,2017
1238	Pests and diseases related traits	Rust	QTL20	B10	Araip.B10_57359291_Araip.B10_57359345	Araip.B10_57359291	Araip.B10_57359345				8	8	0.36	2.7	RIL	Tamrun OL07 X Tx964117	SNP	Liang et al.,2017
1239	Pests and diseases related traits	Rust	QTL21	A01	Ah_4029_Ah_5464	Ah_4029	Ah_5464			45.94	9.406	9.406	0.817179	3.4167	BC2F1	ICGV 91114 X ISATGR 1212	DArT and SSR	Khera et al.,2018
1240	Pests and diseases related traits	Rust	QTL22	A08	Ah_5151_Ah_1900	Ah_5151	Ah_1900			70.39	10.7617	10.7617	-1.3955	2.59238	BC2F1	ICGV 91114 X ISATGR 1212	DArT and SSR	Khera et al.,2018
1241	Pests and diseases related traits	Rust	QTL23	A02	Ah_6305_Ah_8579	Ah_6305	Ah_8579			93.12	8.0023	8.0023	-0.649177	3.2429	BC2F1	ICGV 8764 X ISATGR 265-5A	DArT and SSR	Khera et al.,2018
1242	Pests and diseases related traits	Rust	QTL24	A06	Ah_4736_Ah_4179	Ah_4736	Ah_4179			61.6	9.8839	9.8839	-1.5701	3.24636	BC2F1	ICGV 8764 X ISATGR 265-5A	DArT and SSR	Khera et al.,2018
1243	Pests and diseases related traits	Rust	QTL25	A06	Ah_6016_Ah_8004	Ah_6016	Ah_8004			68.93	16.9435	16.9435	-2.00899	5.91055	BC2F1	ICGV 8764 X ISATGR 265-5A	DArT and SSR	Khera et al.,2018
1244	Pests and diseases related traits	Rust	QTL26	B03	GM2745_Ah_9779	GM2745	Ah_9779			33.01	48.7439	48.7439	-1.81035	8.52149	BC2F1	ICGV 8764 X ISATGR 265-5A	DArT and SSR	Khera et al.,2018
1245	Pests and diseases related traits	Rust	QTL27	B08	Ah_3361_Ah_3361	Ah_3361	Ah_3361			44.64	9.8456	9.8456	-0.370628	3.17333	BC2F1	ICGV 8764 X ISATGR 265-5A	DArT and SSR	Khera et al.,2018
1246	Pests and diseases related traits	Rust	QTL28	A03	FRS72_SSR_GO340445	FRS72	SSR_GO340445			133	70.52	70.52		87.81	F2	GJG17 × GPBD4	SSR	Ahmad ET AL.,2020
1247	Pests and diseases related traits	Rust	QTL29	A03	GM2668_GM2536	GM2668	GM2536			0.61	7.24	7.24	0.34	2.3	BC2F4	ICG 8138 x ISATGR 278–18	SSR	Kumari et al.,2020
1248	Pests and diseases related traits	Rust	QTL30	B01	GM1411_GM2024	GM1411	GM2024			22.51	10.88	10.88	-0.2	4	BC2F4	ICG 8138 x ISATGR 278–18	SSR	Kumari et al.,2020
1249	Pests and diseases related traits	Rust	QTL31	B03	GM1996_IPAHM103	GM1996	IPAHM103			18.51	9.14	9.14	-0.38	3.33	BC2F4	ICG 8138 x ISATGR 278–18	SSR	Kumari et al.,2020
1250	Pests and diseases related traits	Rust	QTL32	A04	GM2246_GM1062	GM2246	GM1062			35.61	10.32	10.32	-0.38	4.48	BC2F4	ICG 8138 x ISATGR 278–18	SSR	Kumari et al.,2020
1251	Pests and diseases related traits	Rust	QTL33	B03	GM2009_GM2301	GM2009	GM2301			6.01	9.27	9.27	-0.2	2.81	BC2F4	ICG 8138 x ISATGR 278–18	SSR	Kumari et al.,2020
1252	Pests and diseases related traits	Rust	QTL34	B03	GM2301_GM1536	GM2301	GM1536			11.41	8.63	8.63	-0.2	3.27	BC2F4	ICG 8138 x ISATGR 278–18	SSR	Kumari et al.,2020
1253	Pests and diseases related traits	Smut	QTL1	A08	AX_147229403	AX_147229403	AX_147229403			15.2	17.52	17.52	0.12	4.22	RIL	JS17304-7-B X JS1806	SNP	de Blas et al.,2021
1254	Pests and diseases related traits	Smut	QTL2	A02	AX_147212854	AX_147212854	AX_147212854			4	9.06	9.06	0.05	2.24	RIL	JS17304-7-B X JS1806	SNP	de Blas et al.,2021
1255	Pests and diseases related traits	Smut	QTL3	B02	AX_147212854	AX_147212854	AX_147212854			4	9.06	9.06	0.05	2.24	RIL	JS17304-7-B X JS1806	SNP	de Blas et al.,2021
1256	Pests and diseases related traits	Smut	QTL4	A08	AX_147229403	AX_147229403	AX_147229403			15.2	17.52	17.52	0.12	3.45	RIL	JS17304-7-B X JS1806	SNP	de Blas et al.,2021
1257	Pests and diseases related traits	Smut	QTL5	A02	AX_147212854	AX_147212854	AX_147212854			4	9.06	9.06	0.05	2.73	RIL	JS17304-7-B X JS1806	SNP	de Blas et al.,2021
1258	Pests and diseases related traits	Smut	QTL6	B02	AX_147212854	AX_147212854	AX_147212854			4	9.06	9.06	0.05	2.73	RIL	JS17304-7-B X JS1806	SNP	de Blas et al.,2021
1259	Pests and diseases related traits	Smut	QTL7	A08	AX_147229403	AX_147229403	AX_147229403			15.2	17.52	17.52	0.12	4	RIL	JS17304-7-B X JS1806	SNP	de Blas et al.,2021
1260	Pests and diseases related traits	Smut	QTL8	A02	AX_147212854	AX_147212854	AX_147212854			4	9.06	9.06	0.05	1.49	RIL	JS17304-7-B X JS1806	SNP	de Blas et al.,2021
1261	Pests and diseases related traits	Smut	QTL9	B02	AX_147212854	AX_147212854	AX_147212854			4	9.06	9.06	0.05	1.49	RIL	JS17304-7-B X JS1806	SNP	de Blas et al.,2021
